# Supplementary material for: [2,2′-Dihy­droxy-N 2,N 2′-(3-hy­droxy­imino­pentane-2,4-di­yl)dibenzo­hydra­zid­ato]copper(II)
Source: Acta Crystallogr Sect E Struct Rep Online. 2010 Oct 20;66(Pt 11):m1422. doi: 10.1107/S1600536810040754 (PMC3008999; doi:10.1107/S1600536810040754)
Supplement: Supplementary file 1 [file e-66-m1422-sup1.cif]

##############################################################################
###                                                                        ###
###        Electronic paper (Acta Crystallographica Section E)             ###
###                                                                        ###
##############################################################################
#                                                                            #
# This CIF contains the data in a paper accepted for publication in Acta     #
# Crystallographica Section E. It conforms to the requirements of Notes      #
# for Authors for Section E, and has been peer reviewed under the auspices   #
# of the IUCr Commission on Journals.                                        #
#                                                                            #
# Full details of the Crystallographic Information File format               #
# are given in the paper "The Crystallographic Information File (CIF):       #
# a New Standard Archive File for Crystallography" by S. R. Hall, F. H.      #
# Allen and I. D. Brown [Acta Cryst. (1991), A47, 655-685].                  #
#                                                                            #
# The current version of the core CIF dictionary is obtainable from          #
# ftp://ftp.iucr.org/pub/cif_core.dic. The current version number is 2.4.    #
#                                                                            #
# Software is freely available for graphical display of the structure(s) in  #
# this CIF.  For information consult the CIF home page http://www.iucr.org/  #
# cif/home.html                                                              #
#                                                                            #
# This file may be used for bona fide research purposes within the           #
# scientific community so long as proper attribution is given to the journal # 
# article from which it was obtained.                                        #
#                                                                            #
##############################################################################
                                             
data_I
_audit_creation_method     SHELXL-97
_chemical_name_systematic
;
[2,2'-Dihydroxy-<i>N</i>^2^,<i>N</i>^2'^-(3-hydroxyiminopentane-
2,4-diyl)dibenzohydrazidato]copper(II)
;
_chemical_name_common     ?
_chemical_formula_moiety     'C19 H17 Cu N5 O5'
_chemical_formula_sum     'C19 H17 Cu N5 O5'
_chemical_formula_iupac     '[Cu (C19 H17 N5 O5)]'
_chemical_formula_weight     458.92
_chemical_melting_point     ?
_symmetry_cell_setting     monoclinic
_symmetry_space_group_name_H-M     'P 21/n'
_symmetry_space_group_name_Hall     '-P 2yn'
loop_
    _symmetry_equiv_pos_as_xyz
    'x, y, z'
    '-x+1/2, y+1/2, -z+1/2'
    '-x, -y, -z'
    'x-1/2, -y-1/2, z-1/2'
_cell_length_a     8.7672(5)
_cell_length_b     19.0262(11)
_cell_length_c     11.6118(6)
_cell_angle_alpha     90.00
_cell_angle_beta     91.437(2)
_cell_angle_gamma     90.00
_cell_volume     1936.31(19)
_cell_formula_units_Z     4
_cell_measurement_reflns_used     4577
_cell_measurement_theta_min     2.06
_cell_measurement_theta_max     27.48
_cell_measurement_temperature     293(2)
_exptl_crystal_description     prism
_exptl_crystal_colour     blue
_exptl_crystal_size_max     0.52
_exptl_crystal_size_mid     0.22
_exptl_crystal_size_min     0.15
_exptl_crystal_density_diffrn     1.574
_exptl_crystal_density_meas     ?
_exptl_crystal_density_method     'not measured'
_exptl_crystal_F_000     940
_exptl_absorpt_coefficient_mu     1.171
_exptl_absorpt_correction_type     multi-scan
_exptl_absorpt_process_details
                               '(TEXRAY; Molecular Structure Corporation, 1999)'
_exptl_absorpt_correction_T_min     0.7148
_exptl_absorpt_correction_T_max     0.8326
_exptl_special_details
;
;
_diffrn_ambient_temperature     293(2)
_diffrn_radiation_type     MoK\a
_diffrn_radiation_wavelength     0.71073
_diffrn_radiation_source     'fine-focus sealed tube'
_diffrn_radiation_monochromator     graphite
_diffrn_measurement_device_type     'Rigaku Weissenberg IP'
_diffrn_measurement_method     \w
_diffrn_detector_area_resol_mean     ?
_diffrn_reflns_number     17167
_diffrn_reflns_av_R_equivalents     0.0373
_diffrn_reflns_av_sigmaI/netI     0.0510
_diffrn_reflns_theta_min     2.06
_diffrn_reflns_theta_max     27.48
_diffrn_reflns_theta_full     27.48
_diffrn_measured_fraction_theta_max     0.999
_diffrn_measured_fraction_theta_full     0.999
_diffrn_reflns_limit_h_min     0
_diffrn_reflns_limit_h_max     11
_diffrn_reflns_limit_k_min     -24
_diffrn_reflns_limit_k_max     24
_diffrn_reflns_limit_l_min     -15
_diffrn_reflns_limit_l_max     15
_refine_special_details
;
 Refinement of F^2^ against ALL reflections.  The weighted R-factor wR and
 goodness of fit S are based on F^2^, conventional R-factors R are based
 on F, with F set to zero for negative F^2^. The threshold expression of
 F^2^ > 2sigma(F^2^) is used only for calculating R-factors(gt) etc. and is
 not relevant to the choice of reflections for refinement.  R-factors based
 on F^2^ are statistically about twice as large as those based on F, and R-
 factors based on ALL data will be even larger.
;
_reflns_number_total     4436
_reflns_number_gt     3065
_reflns_threshold_expression     I>2sigma(I)
_refine_ls_structure_factor_coef     Fsqd
_refine_ls_matrix_type     full
_refine_ls_R_factor_all     0.0559
_refine_ls_R_factor_gt     0.0336
_refine_ls_wR_factor_gt     0.0744
_refine_ls_wR_factor_ref     0.0788
_refine_ls_goodness_of_fit_ref     0.910
_refine_ls_restrained_S_all     0.910
_refine_ls_number_reflns     4436
_refine_ls_number_parameters     282
_refine_ls_number_restraints     0
_refine_ls_hydrogen_treatment     constr
_refine_ls_weighting_scheme     calc
_refine_ls_weighting_details
                 'calc w=1/[\s^2^(Fo^2^)+(0.0400P)^2^] where P=(Fo^2^+2Fc^2^)/3'
_atom_sites_solution_hydrogens     geom
_atom_sites_solution_primary     direct
_atom_sites_solution_secondary     difmap
_refine_ls_shift/su_max     0.002
_refine_ls_shift/su_mean     0.000
_refine_diff_density_max     0.385
_refine_diff_density_min     -0.396
_refine_ls_extinction_method     none
_refine_ls_extinction_coef     ?
loop_
    _atom_type_symbol
    _atom_type_description
    _atom_type_scat_dispersion_real
    _atom_type_scat_dispersion_imag
    _atom_type_scat_source
    'C' 'C' 0.0033 0.0016
                         'International Tables Vol C Tables 4.2.6.8 and 6.1.1.4'
    'H' 'H' 0.0000 0.0000
                         'International Tables Vol C Tables 4.2.6.8 and 6.1.1.4'
    'N' 'N' 0.0061 0.0033
                         'International Tables Vol C Tables 4.2.6.8 and 6.1.1.4'
    'O' 'O' 0.0106 0.0060
                         'International Tables Vol C Tables 4.2.6.8 and 6.1.1.4'
    'Cu' 'Cu' 0.3201 1.2651
                         'International Tables Vol C Tables 4.2.6.8 and 6.1.1.4'
_computing_data_collection     'TEXRAY (Molecular Structure Corporation, 1999)'
_computing_cell_refinement     'TEXRAY (Molecular Structure Corporation, 1999)'
_computing_data_reduction     'TEXSAN (Molecular Structure Corporation, 1999)'
_computing_structure_solution     'SHELXS97 (Sheldrick, 2008)'
_computing_structure_refinement     'SHELXL97 (Sheldrick, 2008)'
_computing_molecular_graphics     'ORTEX (McArdle, 1995)'
_computing_publication_material     'SHELXL97 (Sheldrick, 2008)'
loop_
    _atom_site_type_symbol
    _atom_site_label
    _atom_site_fract_x
    _atom_site_fract_y
    _atom_site_fract_z
    _atom_site_U_iso_or_equiv
    _atom_site_adp_type
    _atom_site_calc_flag
    _atom_site_refinement_flags
    _atom_site_occupancy
    _atom_site_disorder_assembly
    _atom_site_disorder_group
    Cu Cu1 0.24832(3) 0.508624(12) 0.47601(2) 0.03770(9) Uani d . 1 . .
    N N1 0.46486(19) 0.53298(9) 0.64875(15) 0.0428(4) Uani d . 1 . .
    N N2 0.36561(18) 0.48024(9) 0.61023(14) 0.0380(4) Uani d . 1 . .
    N N3 0.2905(3) 0.30306(12) 0.6725(2) 0.0735(7) Uani d . 1 . .
    N N4 0.13118(18) 0.42316(8) 0.47217(14) 0.0364(4) Uani d . 1 . .
    N N5 0.01862(18) 0.42494(9) 0.38607(15) 0.0401(4) Uani d . 1 . .
    O O1 0.6627(2) 0.59621(11) 0.78120(17) 0.0805(6) Uani d . 1 . .
    H H1A 0.6074 0.5640 0.7587 0.097 Uiso calc R 1 . .
    O O2 0.34881(15) 0.59685(7) 0.50147(13) 0.0414(3) Uani d . 1 . .
    O O3A 0.2209(4) 0.24814(15) 0.6492(3) 0.0749(8) Uani d P 0.67 . .
    O O3B 0.3899(6) 0.2757(2) 0.7190(5) 0.0635(15) Uani d P 0.33 . .
    O O4 0.12933(16) 0.53067(7) 0.33856(12) 0.0414(3) Uani d . 1 . .
    O O5 -0.16592(19) 0.36688(8) 0.24617(14) 0.0604(5) Uani d . 1 . .
    H H5B -0.1070 0.3703 0.3019 0.072 Uiso calc R 1 . .
    C C1 0.6346(3) 0.65344(14) 0.7173(2) 0.0581(7) Uani d . 1 . .
    C C2 0.5294(2) 0.65449(12) 0.6241(2) 0.0461(5) Uani d . 1 . .
    C C3 0.5081(3) 0.71686(12) 0.5633(2) 0.0594(7) Uani d . 1 . .
    H H3A 0.4376 0.7182 0.5022 0.071 Uiso calc R 1 . .
    C C4 0.5894(3) 0.77687(15) 0.5916(3) 0.0784(9) Uani d . 1 . .
    H H4A 0.5743 0.8181 0.5498 0.094 Uiso calc R 1 . .
    C C5 0.6921(4) 0.77491(18) 0.6816(3) 0.0911(11) Uani d . 1 . .
    H H5A 0.7467 0.8153 0.7011 0.109 Uiso calc R 1 . .
    C C6 0.7166(3) 0.71460(19) 0.7439(3) 0.0849(10) Uani d . 1 . .
    H H6A 0.7882 0.7144 0.8044 0.102 Uiso calc R 1 . .
    C C7 0.4416(2) 0.59175(11) 0.58840(18) 0.0386(5) Uani d . 1 . .
    C C8 0.3669(2) 0.42120(11) 0.66539(18) 0.0409(5) Uani d . 1 . .
    C C9 0.2605(2) 0.36376(11) 0.62829(19) 0.0405(5) Uani d . 1 . .
    C C10 0.1317(2) 0.37065(10) 0.54304(19) 0.0394(5) Uani d . 1 . .
    C C11 0.0336(2) 0.48128(10) 0.31893(17) 0.0355(4) Uani d . 1 . .
    C C12 -0.0688(2) 0.48412(11) 0.21619(17) 0.0402(5) Uani d . 1 . .
    C C13 -0.1615(3) 0.42678(13) 0.1830(2) 0.0485(5) Uani d . 1 . .
    C C14 -0.2529(3) 0.43151(16) 0.0835(2) 0.0647(7) Uani d . 1 . .
    H H14A -0.3146 0.3939 0.0613 0.078 Uiso calc R 1 . .
    C C15 -0.2519(3) 0.49149(17) 0.0182(2) 0.0718(8) Uani d . 1 . .
    H H15A -0.3126 0.4939 -0.0485 0.086 Uiso calc R 1 . .
    C C16 -0.1628(3) 0.54807(16) 0.0496(2) 0.0679(7) Uani d . 1 . .
    H H16A -0.1637 0.5886 0.0047 0.082 Uiso calc R 1 . .
    C C17 -0.0720(3) 0.54442(13) 0.14814(19) 0.0510(6) Uani d . 1 . .
    H H17A -0.0120 0.5828 0.1695 0.061 Uiso calc R 1 . .
    C C18 0.4736(3) 0.41084(14) 0.7671(2) 0.0635(7) Uani d . 1 . .
    H H18A 0.4647 0.4498 0.8190 0.095 Uiso calc R 1 . .
    H H18B 0.5765 0.4079 0.7412 0.095 Uiso calc R 1 . .
    H H18C 0.4478 0.3682 0.8062 0.095 Uiso calc R 1 . .
    C C19 0.0055(3) 0.31770(13) 0.5377(3) 0.0628(7) Uani d . 1 . .
    H H19A -0.0886 0.3407 0.5167 0.094 Uiso calc R 1 . .
    H H19B -0.0038 0.2958 0.6117 0.094 Uiso calc R 1 . .
    H H19C 0.0278 0.2826 0.4812 0.094 Uiso calc R 1 . .
loop_
    _atom_site_aniso_label
    _atom_site_aniso_U_11
    _atom_site_aniso_U_22
    _atom_site_aniso_U_33
    _atom_site_aniso_U_12
    _atom_site_aniso_U_13
    _atom_site_aniso_U_23
    Cu1 0.03850(14) 0.03025(14) 0.04393(15) -0.00304(11) -0.00734(9) 0.00278(11)
    N1 0.0401(9) 0.0385(10) 0.0495(11) -0.0008(8) -0.0091(8) -0.0045(8)
    N2 0.0340(8) 0.0354(10) 0.0443(10) 0.0032(7) -0.0031(7) -0.0007(8)
    N3 0.0906(18) 0.0425(13) 0.0885(18) 0.0125(12) 0.0220(14) 0.0210(12)
    N4 0.0365(9) 0.0305(9) 0.0418(10) 0.0005(7) -0.0045(7) -0.0002(7)
    N5 0.0402(9) 0.0339(9) 0.0459(10) -0.0028(7) -0.0059(8) -0.0011(8)
    O1 0.0776(13) 0.0845(15) 0.0776(14) -0.0080(11) -0.0329(11) -0.0108(11)
    O2 0.0395(8) 0.0317(8) 0.0527(9) -0.0020(6) -0.0074(7) 0.0017(6)
    O3A 0.093(2) 0.0467(17) 0.084(2) 0.0043(15) -0.0252(17) 0.0092(14)
    O3B 0.072(3) 0.037(3) 0.079(4) 0.012(2) -0.045(3) 0.014(2)
    O4 0.0468(8) 0.0340(8) 0.0430(8) -0.0071(7) -0.0071(6) 0.0029(6)
    O5 0.0683(11) 0.0463(10) 0.0655(11) -0.0133(8) -0.0179(9) -0.0114(8)
    C1 0.0483(14) 0.0602(17) 0.0656(17) -0.0051(12) -0.0011(12) -0.0208(13)
    C2 0.0377(11) 0.0423(13) 0.0586(14) -0.0036(10) 0.0049(10) -0.0157(11)
    C3 0.0614(16) 0.0400(14) 0.0772(18) -0.0083(12) 0.0089(13) -0.0106(12)
    C4 0.083(2) 0.0457(16) 0.107(3) -0.0180(15) 0.0168(19) -0.0154(16)
    C5 0.083(2) 0.068(2) 0.123(3) -0.0347(18) 0.013(2) -0.040(2)
    C6 0.0618(19) 0.094(3) 0.098(2) -0.0187(18) -0.0068(17) -0.044(2)
    C7 0.0328(10) 0.0360(11) 0.0471(13) 0.0016(8) 0.0023(9) -0.0067(9)
    C8 0.0383(11) 0.0382(11) 0.0461(13) 0.0094(9) -0.0020(9) 0.0026(9)
    C9 0.0414(11) 0.0332(11) 0.0468(12) 0.0057(9) 0.0012(9) 0.0072(9)
    C10 0.0377(11) 0.0288(10) 0.0517(13) 0.0036(8) 0.0040(9) 0.0010(9)
    C11 0.0362(10) 0.0325(10) 0.0377(11) 0.0030(8) -0.0009(8) -0.0051(8)
    C12 0.0394(11) 0.0439(12) 0.0370(11) 0.0012(9) -0.0011(8) -0.0068(9)
    C13 0.0475(13) 0.0499(14) 0.0479(13) -0.0009(10) -0.0040(10) -0.0118(11)
    C14 0.0592(15) 0.076(2) 0.0583(16) -0.0082(14) -0.0143(12) -0.0202(15)
    C15 0.0670(17) 0.098(2) 0.0495(14) -0.0008(17) -0.0213(12) -0.0039(16)
    C16 0.0711(17) 0.082(2) 0.0497(15) 0.0027(16) -0.0104(13) 0.0140(14)
    C17 0.0506(13) 0.0555(15) 0.0466(13) -0.0031(11) -0.0061(10) 0.0035(11)
    C18 0.0716(17) 0.0571(16) 0.0605(16) 0.0002(13) -0.0220(13) 0.0119(13)
    C19 0.0526(14) 0.0424(14) 0.093(2) -0.0080(11) -0.0113(14) 0.0233(13)
_geom_special_details
;
 All esds (except the esd in the dihedral angle between two l.s. planes)
 are estimated using the full covariance matrix.  The cell esds are taken
 into account individually in the estimation of esds in distances, angles
 and torsion angles; correlations between esds in cell parameters are only
 used when they are defined by crystal symmetry.  An approximate (isotropic)
 treatment of cell esds is used for estimating esds involving l.s. planes.
;
loop_
    _geom_bond_atom_site_label_1
    _geom_bond_atom_site_label_2
    _geom_bond_site_symmetry_2
    _geom_bond_distance
    _geom_bond_publ_flag
    Cu1 O2 . 1.9153(13) ?
    Cu1 N2 . 1.9230(16) ?
    Cu1 N4 . 1.9231(16) ?
    Cu1 O4 . 1.9308(14) ?
    N1 C7 . 1.333(3) ?
    N1 N2 . 1.395(2) ?
    N2 C8 . 1.293(3) ?
    N3 O3B . 1.140(4) ?
    N3 O3A . 1.236(3) ?
    N3 C9 . 1.288(3) ?
    N4 C10 . 1.294(3) ?
    N4 N5 . 1.388(2) ?
    N5 C11 . 1.334(3) ?
    O1 C1 . 1.337(3) ?
    O1 H1A . 0.8200 ?
    O2 C7 . 1.284(2) ?
    O3A O3B . 1.752(5) ?
    O4 C11 . 1.277(2) ?
    O5 C13 . 1.356(3) ?
    O5 H5B . 0.8200 ?
    C1 C6 . 1.398(4) ?
    C1 C2 . 1.404(3) ?
    C2 C3 . 1.391(3) ?
    C2 C7 . 1.474(3) ?
    C3 C4 . 1.381(3) ?
    C3 H3A . 0.9300 ?
    C4 C5 . 1.362(4) ?
    C4 H4A . 0.9300 ?
    C5 C6 . 1.371(5) ?
    C5 H5A . 0.9300 ?
    C6 H6A . 0.9300 ?
    C8 C9 . 1.493(3) ?
    C8 C18 . 1.501(3) ?
    C9 C10 . 1.489(3) ?
    C10 C19 . 1.497(3) ?
    C11 C12 . 1.476(3) ?
    C12 C17 . 1.393(3) ?
    C12 C13 . 1.408(3) ?
    C13 C14 . 1.392(3) ?
    C14 C15 . 1.370(4) ?
    C14 H14A . 0.9300 ?
    C15 C16 . 1.374(4) ?
    C15 H15A . 0.9300 ?
    C16 C17 . 1.379(3) ?
    C16 H16A . 0.9300 ?
    C17 H17A . 0.9300 ?
    C18 H18A . 0.9600 ?
    C18 H18B . 0.9600 ?
    C18 H18C . 0.9600 ?
    C19 H19A . 0.9600 ?
    C19 H19B . 0.9600 ?
    C19 H19C . 0.9600 ?
loop_
    _geom_angle_atom_site_label_1
    _geom_angle_atom_site_label_2
    _geom_angle_atom_site_label_3
    _geom_angle_site_symmetry_1
    _geom_angle_site_symmetry_3
    _geom_angle
    _geom_angle_publ_flag
    O2 Cu1 N2 . . 83.48(6) ?
    O2 Cu1 N4 . . 171.09(7) ?
    N2 Cu1 N4 . . 93.19(7) ?
    O2 Cu1 O4 . . 100.02(6) ?
    N2 Cu1 O4 . . 176.23(6) ?
    N4 Cu1 O4 . . 83.54(6) ?
    C7 N1 N2 . . 110.44(16) ?
    C8 N2 N1 . . 117.96(17) ?
    C8 N2 Cu1 . . 130.03(15) ?
    N1 N2 Cu1 . . 111.99(13) ?
    O3B N3 O3A . . 94.9(3) ?
    O3B N3 C9 . . 138.1(4) ?
    O3A N3 C9 . . 125.1(3) ?
    C10 N4 N5 . . 117.91(17) ?
    C10 N4 Cu1 . . 130.13(14) ?
    N5 N4 Cu1 . . 111.46(12) ?
    C11 N5 N4 . . 111.23(16) ?
    C1 O1 H1A . . 109.5 ?
    C7 O2 Cu1 . . 109.58(13) ?
    C11 O4 Cu1 . . 109.08(13) ?
    C13 O5 H5B . . 109.5 ?
    O1 C1 C6 . . 117.9(3) ?
    O1 C1 C2 . . 123.2(2) ?
    C6 C1 C2 . . 118.9(3) ?
    C3 C2 C1 . . 118.7(2) ?
    C3 C2 C7 . . 119.0(2) ?
    C1 C2 C7 . . 122.2(2) ?
    C4 C3 C2 . . 121.5(3) ?
    C4 C3 H3A . . 119.2 ?
    C2 C3 H3A . . 119.2 ?
    C5 C4 C3 . . 119.1(3) ?
    C5 C4 H4A . . 120.4 ?
    C3 C4 H4A . . 120.4 ?
    C4 C5 C6 . . 121.3(3) ?
    C4 C5 H5A . . 119.3 ?
    C6 C5 H5A . . 119.3 ?
    C5 C6 C1 . . 120.5(3) ?
    C5 C6 H6A . . 119.8 ?
    C1 C6 H6A . . 119.8 ?
    O2 C7 N1 . . 124.22(19) ?
    O2 C7 C2 . . 118.43(19) ?
    N1 C7 C2 . . 117.36(19) ?
    N2 C8 C9 . . 119.70(18) ?
    N2 C8 C18 . . 120.1(2) ?
    C9 C8 C18 . . 120.22(19) ?
    N3 C9 C10 . . 119.2(2) ?
    N3 C9 C8 . . 114.9(2) ?
    C10 C9 C8 . . 125.81(18) ?
    N4 C10 C9 . . 118.78(18) ?
    N4 C10 C19 . . 120.15(19) ?
    C9 C10 C19 . . 121.07(19) ?
    O4 C11 N5 . . 124.12(18) ?
    O4 C11 C12 . . 120.09(18) ?
    N5 C11 C12 . . 115.79(18) ?
    C17 C12 C13 . . 118.7(2) ?
    C17 C12 C11 . . 119.46(19) ?
    C13 C12 C11 . . 121.9(2) ?
    O5 C13 C14 . . 118.6(2) ?
    O5 C13 C12 . . 121.8(2) ?
    C14 C13 C12 . . 119.5(2) ?
    C15 C14 C13 . . 120.1(2) ?
    C15 C14 H14A . . 119.9 ?
    C13 C14 H14A . . 119.9 ?
    C14 C15 C16 . . 121.1(2) ?
    C14 C15 H15A . . 119.4 ?
    C16 C15 H15A . . 119.4 ?
    C15 C16 C17 . . 119.6(3) ?
    C15 C16 H16A . . 120.2 ?
    C17 C16 H16A . . 120.2 ?
    C16 C17 C12 . . 121.0(2) ?
    C16 C17 H17A . . 119.5 ?
    C12 C17 H17A . . 119.5 ?
    C8 C18 H18A . . 109.5 ?
    C8 C18 H18B . . 109.5 ?
    H18A C18 H18B . . 109.5 ?
    C8 C18 H18C . . 109.5 ?
    H18A C18 H18C . . 109.5 ?
    H18B C18 H18C . . 109.5 ?
    C10 C19 H19A . . 109.5 ?
    C10 C19 H19B . . 109.5 ?
    H19A C19 H19B . . 109.5 ?
    C10 C19 H19C . . 109.5 ?
    H19A C19 H19C . . 109.5 ?
    H19B C19 H19C . . 109.5 ?
loop_
    _geom_torsion_atom_site_label_1
    _geom_torsion_atom_site_label_2
    _geom_torsion_atom_site_label_3
    _geom_torsion_atom_site_label_4
    _geom_torsion_site_symmetry_1
    _geom_torsion_site_symmetry_2
    _geom_torsion_site_symmetry_3
    _geom_torsion_site_symmetry_4
    _geom_torsion
    _geom_torsion_publ_flag
    C7 N1 N2 C8 . . . . -175.43(18) ?
    C7 N1 N2 Cu1 . . . . 5.9(2) ?
    O2 Cu1 N2 C8 . . . . 177.17(19) ?
    N4 Cu1 N2 C8 . . . . 5.46(19) ?
    O2 Cu1 N2 N1 . . . . -4.33(12) ?
    N4 Cu1 N2 N1 . . . . -176.04(13) ?
    N2 Cu1 N4 C10 . . . . 4.20(19) ?
    O4 Cu1 N4 C10 . . . . -177.69(19) ?
    N2 Cu1 N4 N5 . . . . 175.78(13) ?
    O4 Cu1 N4 N5 . . . . -6.10(12) ?
    C10 N4 N5 C11 . . . . -179.12(18) ?
    Cu1 N4 N5 C11 . . . . 8.1(2) ?
    N2 Cu1 O2 C7 . . . . 1.81(13) ?
    O4 Cu1 O2 C7 . . . . -176.79(13) ?
    C9 N3 O3A O3B . . . . 166.8(5) ?
    C9 N3 O3B O3A . . . . -163.7(6) ?
    O2 Cu1 O4 C11 . . . . -169.01(12) ?
    N4 Cu1 O4 C11 . . . . 2.74(13) ?
    O1 C1 C2 C3 . . . . 179.8(2) ?
    C6 C1 C2 C3 . . . . -1.4(4) ?
    O1 C1 C2 C7 . . . . -0.6(4) ?
    C6 C1 C2 C7 . . . . 178.3(2) ?
    C1 C2 C3 C4 . . . . 0.9(4) ?
    C7 C2 C3 C4 . . . . -178.7(2) ?
    C2 C3 C4 C5 . . . . -0.4(4) ?
    C3 C4 C5 C6 . . . . 0.3(5) ?
    C4 C5 C6 C1 . . . . -0.8(5) ?
    O1 C1 C6 C5 . . . . -179.8(3) ?
    C2 C1 C6 C5 . . . . 1.3(4) ?
    Cu1 O2 C7 N1 . . . . 1.3(2) ?
    Cu1 O2 C7 C2 . . . . -179.02(15) ?
    N2 N1 C7 O2 . . . . -4.9(3) ?
    N2 N1 C7 C2 . . . . 175.42(17) ?
    C3 C2 C7 O2 . . . . 0.4(3) ?
    C1 C2 C7 O2 . . . . -179.2(2) ?
    C3 C2 C7 N1 . . . . -179.9(2) ?
    C1 C2 C7 N1 . . . . 0.4(3) ?
    N1 N2 C8 C9 . . . . 178.94(17) ?
    Cu1 N2 C8 C9 . . . . -2.6(3) ?
    N1 N2 C8 C18 . . . . -0.3(3) ?
    Cu1 N2 C8 C18 . . . . 178.08(16) ?
    O3B N3 C9 C10 . . . . 160.8(5) ?
    O3A N3 C9 C10 . . . . 0.8(4) ?
    O3B N3 C9 C8 . . . . -16.5(6) ?
    O3A N3 C9 C8 . . . . -176.5(3) ?
    N2 C8 C9 N3 . . . . 166.7(2) ?
    C18 C8 C9 N3 . . . . -14.0(3) ?
    N2 C8 C9 C10 . . . . -10.4(3) ?
    C18 C8 C9 C10 . . . . 168.9(2) ?
    N5 N4 C10 C9 . . . . 173.72(17) ?
    Cu1 N4 C10 C9 . . . . -15.1(3) ?
    N5 N4 C10 C19 . . . . -5.6(3) ?
    Cu1 N4 C10 C19 . . . . 165.55(17) ?
    N3 C9 C10 N4 . . . . -157.7(2) ?
    C8 C9 C10 N4 . . . . 19.3(3) ?
    N3 C9 C10 C19 . . . . 21.6(3) ?
    C8 C9 C10 C19 . . . . -161.4(2) ?
    Cu1 O4 C11 N5 . . . . 1.5(2) ?
    Cu1 O4 C11 C12 . . . . -178.11(14) ?
    N4 N5 C11 O4 . . . . -6.6(3) ?
    N4 N5 C11 C12 . . . . 172.98(16) ?
    O4 C11 C12 C17 . . . . -7.1(3) ?
    N5 C11 C12 C17 . . . . 173.30(19) ?
    O4 C11 C12 C13 . . . . 171.42(19) ?
    N5 C11 C12 C13 . . . . -8.2(3) ?
    C17 C12 C13 O5 . . . . -178.9(2) ?
    C11 C12 C13 O5 . . . . 2.6(3) ?
    C17 C12 C13 C14 . . . . 0.3(3) ?
    C11 C12 C13 C14 . . . . -178.2(2) ?
    O5 C13 C14 C15 . . . . 179.5(2) ?
    C12 C13 C14 C15 . . . . 0.3(4) ?
    C13 C14 C15 C16 . . . . -0.6(4) ?
    C14 C15 C16 C17 . . . . 0.4(4) ?
    C15 C16 C17 C12 . . . . 0.2(4) ?
    C13 C12 C17 C16 . . . . -0.5(3) ?
    C11 C12 C17 C16 . . . . 178.0(2) ?
loop_
    _geom_hbond_atom_site_label_D
    _geom_hbond_atom_site_label_H
    _geom_hbond_atom_site_label_A
    _geom_hbond_site_symmetry_A
    _geom_hbond_distance_DH
    _geom_hbond_distance_HA
    _geom_hbond_distance_DA
    _geom_hbond_angle_DHA
    O1 H1A N1 . 0.82 1.86 2.586(2) 146.8
    O5 H5B N5 . 0.82 1.79 2.519(2) 147.7
    C19 H19A O2 3_566 0.96 2.58 3.525(3) 170.0
    O3A H O5 4_666 . . 2.643(3) .
data_global
_journal_date_recd_electronic     2010-08-10
_journal_date_accepted     2010-10-11
_journal_name_full     'Acta Crystallographica, Section E'
_journal_year     2010
_journal_volume     66
_journal_issue     11
_journal_page_first     m1422
_journal_page_last     m1422
_journal_paper_category     QM
_journal_coeditor_code     OM2355
_publ_contact_author_name     'Professor Xiao Zi-Jing'
_publ_contact_author_address
;
College of Materials Science & Engineering
Huaqiao University
Quanzhou 362021
P.R.China
;
_publ_contact_author_email     xzj@hqu.edu.cn
_publ_contact_author_fax     '86 592 6162225'
_publ_contact_author_phone     '86 592 6633581'
_publ_section_title
;\
[2,2'-Dihydroxy-<i>N</i>^2^,<i>N</i>^2'^-(3-hydroxyiminopentane-2,4-diyl)\
dibenzohydrazidato]copper(II)
;
loop_
    _publ_author_name
    _publ_author_footnote
    _publ_author_address
    'Xiao, Zi-Jing' .
;
College of Materials Science & Engineering
Huaqiao University
Quanzhou 362021
People's Republic of China
;
_publ_section_synopsis     .
