# Supplementary material for: [2,2′-Dihy­droxy-N 2,N 2′-(3-hy­droxy­imino­pentane-2,4-di­yl)dibenzo­hydra­zid­ato]copper(II)
Source: Acta Crystallogr Sect E Struct Rep Online. 2010 Oct 20;66(Pt 11):m1422. doi: 10.1107/S1600536810040754 (PMC3008999; doi:10.1107/S1600536810040754)
Supplement: Supplementary file 2 [file e-66-m1422-Isup2.hkl]

# 
# h,k,l, Fc-squared, Fo-squared, sigma(Fo-squared) and status flag 
# 
data_I
_shelx_title ' d in P2(1)/n' 
_shelx_refln_list_code          4 
_shelx_F_calc_maximum      324.98 
_exptl_crystal_F_000       940.00 
_reflns_d_resolution_high  0.7700 
 
loop_ 
 _symmetry_equiv_pos_as_xyz 
 'x, y, z' 
 '-x+1/2, y+1/2, -z+1/2' 
 '-x, -y, -z' 
 'x-1/2, -y-1/2, z-1/2' 
 
_cell_length_a     8.7672 
_cell_length_b    19.0262 
_cell_length_c    11.6118 
_cell_angle_alpha  90.000 
_cell_angle_beta   91.437 
_cell_angle_gamma  90.000 
 
_shelx_F_squared_multiplier     1.000 
 
loop_ 
 _refln_index_h 
 _refln_index_k 
 _refln_index_l 
 _refln_F_squared_calc 
 _refln_F_squared_meas 
 _refln_F_squared_sigma 
 _refln_observed_status 
   2   0   0     9252.51     9827.80    178.30 o 
   4   0   0     3869.38     3924.46     44.43 o 
   6   0   0      372.42      416.82     30.98 o 
   8   0   0     3065.99     2947.00     29.81 o 
  10   0   0     1303.60     1241.70     32.15 o 
   1   1   0      601.53      554.21     35.08 o 
   2   1   0     4868.83     5182.53     80.09 o 
   3   1   0       18.01       33.32      9.94 o 
   4   1   0      693.55      720.23     19.88 o 
   5   1   0       61.26       56.12      8.18 o 
   6   1   0       36.01       40.34      8.77 o 
   7   1   0        2.22        2.92     19.29 o 
   8   1   0       12.43        0.58     17.54 o 
   9   1   0        4.51       -3.51     19.88 o 
  10   1   0        4.25      -19.29     19.29 o 
  11   1   0       18.88       28.06     26.31 o 
   1   2   0     1145.45     1141.73     13.45 o 
   2   2   0     3343.32     3236.96     29.23 o 
   3   2   0      720.17      639.56     11.11 o 
   4   2   0      937.74      848.26     17.54 o 
   5   2   0       15.59       18.12     10.52 o 
   6   2   0     2108.34     2023.32     20.46 o 
   7   2   0        0.12       -0.58     10.52 o 
   8   2   0     1346.74     1301.92     36.83 o 
   9   2   0      143.91      142.06     15.78 o 
  10   2   0     1147.99     1145.83     19.29 o 
  11   2   0      114.12      112.24     23.38 o 
   1   3   0     2258.46     2347.19     26.89 o 
   2   3   0      946.24     1091.46     11.69 o 
   3   3   0       15.01       14.03      9.35 o 
   4   3   0      805.42      769.34     19.88 o 
   5   3   0       34.90       42.68      7.02 o 
   6   3   0      155.01      177.72     14.62 o 
   7   3   0      146.43      123.94     11.11 o 
   8   3   0        1.00        0.00     12.28 o 
   9   3   0        0.10       -5.85     15.78 o 
  10   3   0        1.34       10.52     12.86 o 
  11   3   0       17.23       15.78     19.29 o 
   0   4   0    13339.08    13855.73    111.08 o 
   1   4   0     2446.25     2599.16     33.32 o 
   2   4   0     6958.56     7028.71    108.15 o 
   3   4   0     3363.58     3557.32     21.63 o 
   4   4   0    10350.18    10545.70    207.53 o 
   5   4   0     1244.12     1349.27     39.17 o 
   6   4   0     5374.88     5361.42     42.68 o 
   7   4   0      113.64      109.91     10.52 o 
   8   4   0      609.10      619.68     35.66 o 
   9   4   0       52.30       47.94     12.86 o 
  10   4   0      117.63      128.61     16.37 o 
  11   4   0       32.59       20.46     30.40 o 
   1   5   0     1953.58     2010.46     50.86 o 
   2   5   0      102.81      101.14      7.60 o 
   3   5   0       57.09       54.95      8.18 o 
   4   5   0      222.52      302.83     15.20 o 
   5   5   0       75.79       81.26     15.20 o 
   6   5   0      742.60      761.74     21.63 o 
   7   5   0       63.38       57.88     12.86 o 
   8   5   0      138.14      128.61     16.37 o 
   9   5   0       83.73       64.89      8.77 o 
  10   5   0        2.37       -0.58     12.86 o 
  11   5   0        2.27        7.02     15.78 o 
   0   6   0      431.98      457.16      9.94 o 
   1   6   0      617.79      664.70     22.80 o 
   2   6   0     3848.93     3863.66     99.97 o 
   3   6   0      439.28      450.15     23.97 o 
   4   6   0     6736.86     7245.60    229.17 o 
   5   6   0      789.45      796.82     24.55 o 
   6   6   0     3304.09     3298.34     76.00 o 
   7   6   0      498.27      472.95     19.29 o 
   8   6   0      842.82      783.37     32.15 o 
   9   6   0      142.43      109.91     18.71 o 
  10   6   0      216.39      192.92     41.51 o 
  11   6   0       17.49       12.28     20.46 o 
   1   7   0       65.87       71.32      8.18 o 
   2   7   0      826.07      905.55     12.86 o 
   3   7   0       99.99       99.97      7.02 o 
   4   7   0      118.69       93.54     14.62 o 
   5   7   0       12.85        9.35     15.78 o 
   6   7   0      369.37      359.53     12.28 o 
   7   7   0       70.90       80.68     11.11 o 
   8   7   0       11.78       14.62     15.20 o 
   9   7   0        1.67        0.00     15.78 o 
  10   7   0       19.47       14.03     23.97 o 
   0   8   0     5383.02     5264.96     75.41 o 
   1   8   0     1201.62     1159.86     63.72 o 
   2   8   0    10415.54    10787.14    232.67 o 
   3   8   0     1230.03     1173.89     36.25 o 
   4   8   0     1946.82     1925.69     77.75 o 
   5   8   0      451.81      487.56     25.14 o 
   6   8   0     2313.33     2294.58     41.51 o 
   7   8   0      286.89      284.12     15.78 o 
   8   8   0      471.51      478.79     30.40 o 
   9   8   0       86.30       84.18     17.54 o 
  10   8   0      333.57      309.26     43.26 o 
   1   9   0      574.66      653.00     50.28 o 
   2   9   0      905.32      984.48     41.51 o 
   3   9   0      117.81      114.58      8.77 o 
   4   9   0        2.59        1.75      9.94 o 
   5   9   0       51.64       43.85     12.28 o 
   6   9   0      263.08      281.20     23.38 o 
   7   9   0      111.24       98.80     11.69 o 
   8   9   0        0.06        1.75     12.28 o 
   9   9   0        0.15        1.17     11.11 o 
  10   9   0       10.73       26.89     14.03 o 
   0  10   0     6921.45     6774.41     91.20 o 
   1  10   0     2575.02     2362.98    137.38 o 
   2  10   0     2926.13     2908.41    118.67 o 
   3  10   0       61.11       47.35     12.28 o 
   4  10   0     2376.56     2417.93     77.75 o 
   5  10   0      303.79      309.84     14.62 o 
   6  10   0      641.29      633.13     23.38 o 
   7  10   0       80.88       89.44     14.03 o 
   8  10   0      279.68      285.87     22.80 o 
   9  10   0       90.31       76.58     14.62 o 
  10  10   0      193.57      167.20     26.31 o 
   1  11   0      372.48      330.30     27.48 o 
   2  11   0      283.61      256.64     16.37 o 
   3  11   0     2681.07     2819.55    105.23 o 
   4  11   0      206.05      204.03     11.11 o 
   5  11   0      180.26      195.26     16.37 o 
   6  11   0        1.41       -8.18     11.69 o 
   7  11   0        9.68        6.43     23.38 o 
   8  11   0      160.65      161.94     22.22 o 
   9  11   0       84.74       82.43     25.72 o 
  10  11   0        0.70        5.85     25.14 o 
   0  12   0     3362.22     3204.81     40.92 o 
   1  12   0     1772.75     1572.00     80.68 o 
   2  12   0     1448.15     1304.84     68.40 o 
   3  12   0      175.31      185.32     12.86 o 
   4  12   0     1504.23     1429.94     52.03 o 
   5  12   0      783.73      801.49     38.00 o 
   6  12   0      424.54      464.76     28.06 o 
   7  12   0      410.59      410.98     21.05 o 
   8  12   0      455.16      419.75     43.26 o 
   9  12   0      235.07      242.03     26.31 o 
   1  13   0       61.73       40.34      8.77 o 
   2  13   0        3.01       -2.92      8.18 o 
   3  13   0        0.01       -3.51     10.52 o 
   4  13   0        2.76       -7.02     14.62 o 
   5  13   0       69.86       75.41     19.88 o 
   6  13   0      235.43      201.69     20.46 o 
   7  13   0       30.96       19.29     16.95 o 
   8  13   0       15.95        4.68     24.55 o 
   9  13   0        2.41        5.26     18.71 o 
   0  14   0     3692.60     3677.17     30.40 o 
   1  14   0     2239.74     2150.76    107.57 o 
   2  14   0     1762.16     1670.80     94.12 o 
   3  14   0     1169.17     1142.90     51.45 o 
   4  14   0      980.67      950.57     45.01 o 
   5  14   0      992.05      998.51     45.60 o 
   6  14   0      473.90      518.55     21.05 o 
   7  14   0      434.42      431.44     28.65 o 
   8  14   0      434.85      408.64     31.57 o 
   9  14   0       10.11       11.69     30.98 o 
   1  15   0      602.10      517.96     39.17 o 
   2  15   0      725.65      679.90     38.00 o 
   3  15   0       14.99       17.54     12.86 o 
   4  15   0       36.94       45.01     20.46 o 
   5  15   0       14.38       12.86     21.05 o 
   6  15   0        5.05        0.00     19.29 o 
   7  15   0      176.30      157.26     26.31 o 
   8  15   0        2.37       -3.51     21.63 o 
   9  15   0       55.70       43.26     19.29 o 
   0  16   0        4.45        5.85     18.12 o 
   1  16   0      330.39      318.61     16.37 o 
   2  16   0     2368.12     2234.95    108.15 o 
   3  16   0      917.43      910.82     49.11 o 
   4  16   0      951.56      935.95     51.45 o 
   5  16   0      448.71      509.78     18.71 o 
   6  16   0      428.28      399.29     36.83 o 
   7  16   0      164.04      150.24     26.31 o 
   8  16   0      156.45      157.26     30.40 o 
   1  17   0      310.84      317.44     21.05 o 
   2  17   0       30.12       16.37     16.95 o 
   3  17   0        8.00       11.11     14.62 o 
   4  17   0      100.48       86.52     18.12 o 
   5  17   0       55.78       56.12     21.05 o 
   6  17   0        0.36        3.51     15.20 o 
   7  17   0        3.96        9.35     22.22 o 
   8  17   0        7.10       -0.58     18.71 o 
   0  18   0      149.21      126.86     11.69 o 
   1  18   0      828.21      859.37     23.38 o 
   2  18   0      239.86      225.66     23.97 o 
   3  18   0     1353.46     1317.70     87.11 o 
   4  18   0      349.80      343.75     26.31 o 
   5  18   0      717.67      764.66     55.54 o 
   6  18   0      229.83      248.46     23.97 o 
   7  18   0      156.94      180.64     29.23 o 
   1  19   0      351.41      336.15     15.20 o 
   2  19   0      112.30      108.15     21.05 o 
   3  19   0       10.21       12.28     22.22 o 
   4  19   0        4.92        3.51     11.11 o 
   5  19   0       27.18       22.80     16.37 o 
   6  19   0        6.18       11.11     23.38 o 
   7  19   0       77.59       90.61     24.55 o 
   0  20   0       34.03       23.97     11.11 o 
   1  20   0      615.09      595.71     29.81 o 
   2  20   0      413.13      430.85     25.14 o 
   3  20   0      784.08      722.57     54.95 o 
   4  20   0      276.44      277.10     35.08 o 
   5  20   0      351.46      364.79     50.28 o 
   6  20   0      170.37      167.20     36.83 o 
   1  21   0       84.49       79.51     27.48 o 
   2  21   0        0.84        1.75     16.37 o 
   3  21   0       29.53       27.48     25.14 o 
   4  21   0       42.68       57.29     19.88 o 
   5  21   0        7.92        2.92     21.05 o 
   0  22   0      129.71      128.03     25.14 o 
   1  22   0      442.63      465.93     22.22 o 
   2  22   0       73.78       49.11     21.05 o 
   3  22   0      290.48      302.24     17.54 o 
   4  22   0       29.04       26.31     22.22 o 
   5  22   0      137.05       97.63     41.51 o 
   1  23   0        0.00        0.58     17.54 o 
   2  23   0        0.00        5.26     12.86 o 
   3  23   0       61.19       72.49     25.72 o 
   4  23   0        0.56       21.63     22.22 o 
   0  24   0       14.90       17.54     14.03 o 
   1  24   0      327.54      314.52     26.89 o 
   2  24   0       30.82       43.26     28.06 o 
 -11   0   1       48.25       47.35     30.98 o 
  -9   0   1       79.94       51.45     23.38 o 
  -7   0   1       92.99       88.28     10.52 o 
  -5   0   1      105.88       98.80      7.02 o 
  -3   0   1     1659.21     1873.08     43.26 o 
  -1   0   1      342.78      257.23      2.34 o 
   3   0   1       18.05       25.72      4.09 o 
   5   0   1        6.83       13.45      6.43 o 
   7   0   1        1.84       14.62     18.71 o 
   9   0   1      410.95      394.61     27.48 o 
  11   0   1       53.88       54.95     17.54 o 
 -11   1   1       36.15       47.94     18.71 o 
 -10   1   1     1376.89     1391.36     29.23 o 
  -9   1   1       20.32       -2.92     22.22 o 
  -8   1   1     1661.33     1677.23     17.54 o 
  -7   1   1        0.03        1.75     15.20 o 
  -6   1   1     1039.19      986.23     22.80 o 
  -5   1   1        9.19        9.35      9.94 o 
  -4   1   1      376.35      371.22     11.69 o 
  -3   1   1        8.47       21.63      4.09 o 
  -2   1   1      510.22      466.52      8.18 o 
  -1   1   1     1105.70     1277.36     22.80 o 
   0   1   1    44966.61    11702.63   2732.45 o 
   1   1   1     7686.09     7322.77     33.32 o 
   2   1   1     1200.00     1027.74     19.88 o 
   3   1   1       14.39       12.28      5.26 o 
   4   1   1     5337.38     5071.45     56.12 o 
   5   1   1      173.25      187.07     12.28 o 
   6   1   1      673.56      681.65     14.03 o 
   7   1   1       61.93       52.61     15.20 o 
   8   1   1     2781.48     2692.11     21.63 o 
   9   1   1       57.91       68.40     18.12 o 
  10   1   1       63.78       66.65     21.63 o 
  11   1   1       17.13       -6.43     25.72 o 
 -11   2   1        3.88       11.69     23.97 o 
 -10   2   1        9.74       14.03     22.22 o 
  -9   2   1       11.81       20.46     15.20 o 
  -8   2   1       15.73        7.02     21.05 o 
  -7   2   1       46.04       45.01      8.18 o 
  -6   2   1      143.82      142.64     12.86 o 
  -5   2   1       97.52      106.40      7.60 o 
  -4   2   1        0.63        5.26      5.26 o 
  -3   2   1     2231.17     2204.55     29.23 o 
  -2   2   1     1781.01     2036.18     48.52 o 
  -1   2   1      692.12      658.85     11.11 o 
   0   2   1     2583.16     2859.89     50.28 o 
   1   2   1      359.43      326.21      7.02 o 
   2   2   1     1991.72     1953.17     25.14 o 
   3   2   1      799.38      864.63     19.29 o 
   4   2   1      227.84      202.27     11.11 o 
   5   2   1        2.42        3.51      7.02 o 
   6   2   1      862.39      877.49     33.32 o 
   7   2   1      198.87      207.53     14.62 o 
   8   2   1      313.69      322.70     14.62 o 
   9   2   1      226.76      194.67     20.46 o 
  10   2   1       11.47       21.63     17.54 o 
  11   2   1        2.30      -11.69     18.71 o 
 -11   3   1       36.48       27.48     20.46 o 
 -10   3   1      822.23      775.19     36.83 o 
  -9   3   1       97.56       92.37     15.78 o 
  -8   3   1       75.47       91.78     12.86 o 
  -7   3   1        3.58        9.94      7.60 o 
  -6   3   1     1362.52     1324.72     24.55 o 
  -5   3   1       83.97       76.58      9.35 o 
  -4   3   1     2045.12     2042.61     28.06 o 
  -3   3   1       29.24       25.14      7.02 o 
  -2   3   1    16258.59    18476.46    155.51 o 
  -1   3   1       36.40       39.17      4.68 o 
   0   3   1      654.45      728.42     21.05 o 
   1   3   1     4508.28     4595.58     69.57 o 
   2   3   1     1422.63     1491.91     16.37 o 
   3   3   1       44.83       67.23      5.85 o 
   4   3   1     1112.19     1055.80     21.05 o 
   5   3   1     1276.05     1376.16     49.69 o 
   6   3   1     3456.46     3312.96     80.68 o 
   7   3   1      112.91      114.58      9.35 o 
   8   3   1     1928.75     1972.46     28.65 o 
   9   3   1        1.76        9.35     12.86 o 
  10   3   1       20.95       26.31     14.03 o 
  11   3   1       33.36       48.52     28.06 o 
 -11   4   1        1.63        7.02     16.95 o 
 -10   4   1        8.63        8.18     11.69 o 
  -9   4   1       52.87       49.11     12.86 o 
  -8   4   1        3.15       -0.58     12.86 o 
  -7   4   1       11.00        8.18     14.03 o 
  -6   4   1      158.74      174.80     11.11 o 
  -5   4   1       51.26       78.34      8.18 o 
  -4   4   1      897.77     1065.15     36.25 o 
  -3   4   1      632.41      702.11     12.86 o 
  -2   4   1        0.15        4.68     12.28 o 
  -1   4   1     4192.04     4576.29     74.24 o 
   0   4   1      651.43      580.51     18.12 o 
   1   4   1       95.78       95.88      5.26 o 
   2   4   1      381.04      337.32     12.28 o 
   3   4   1     1178.88     1369.73     29.81 o 
   4   4   1      215.47      246.70      9.94 o 
   5   4   1      238.97      270.67      9.94 o 
   6   4   1       44.99       54.95     13.45 o 
   7   4   1      143.01      132.12     16.37 o 
   8   4   1      445.77      460.67     14.62 o 
   9   4   1        5.63        2.34     16.37 o 
  10   4   1       11.14       26.89     28.06 o 
  11   4   1       20.00        4.09     19.29 o 
 -11   5   1        4.85        0.58     16.95 o 
 -10   5   1      101.58       95.88     16.95 o 
  -9   5   1       41.30       40.34      8.77 o 
  -8   5   1      554.43      570.57     23.38 o 
  -7   5   1      363.47      347.26     12.86 o 
  -6   5   1      729.12      713.80     23.38 o 
  -5   5   1      631.89      629.62     31.57 o 
  -4   5   1    16156.52    17002.67    423.84 o 
  -3   5   1      979.75      934.78     34.49 o 
  -2   5   1    11827.44    11815.46    184.15 o 
  -1   5   1      211.82      209.29      7.60 o 
   0   5   1     4824.24     5036.96    154.34 o 
   1   5   1      625.01      653.00     23.38 o 
   2   5   1      155.82      159.60     15.20 o 
   3   5   1      481.46      506.27     16.95 o 
   4   5   1     3502.67     3429.30     70.74 o 
   5   5   1       44.14       29.23     14.03 o 
   6   5   1     2110.01     2143.16     38.00 o 
   7   5   1      147.01      143.81     13.45 o 
   8   5   1     1360.29     1343.42     39.17 o 
   9   5   1       52.48       52.03     16.95 o 
  10   5   1      116.68      117.51     18.12 o 
  11   5   1       36.12       45.01     32.15 o 
 -11   6   1        1.69        5.85     17.54 o 
 -10   6   1        1.99      -10.52     26.31 o 
  -9   6   1      207.59      181.23     15.78 o 
  -8   6   1        0.31       -0.58     18.12 o 
  -7   6   1        7.74        1.17     11.69 o 
  -6   6   1       75.10       88.28     10.52 o 
  -5   6   1       89.71       91.78     11.69 o 
  -4   6   1     4745.80     5408.77    122.18 o 
  -3   6   1       75.22      114.00     14.03 o 
  -2   6   1       50.74       49.69      5.26 o 
  -1   6   1       10.49       17.54      4.68 o 
   0   6   1     2820.26     2749.98     91.78 o 
   1   6   1      877.28      916.08     30.40 o 
   2   6   1     4055.43     4099.25     55.54 o 
   3   6   1      134.69      132.71      7.60 o 
   4   6   1      670.19      707.96     38.00 o 
   5   6   1      138.82      111.66      9.94 o 
   6   6   1      569.87      564.73     16.95 o 
   7   6   1       46.31       47.94     11.69 o 
   8   6   1        0.54        1.75     22.22 o 
   9   6   1       59.18       70.74     20.46 o 
  10   6   1        0.82       -4.68     24.55 o 
 -10   7   1      247.28      218.64     26.89 o 
  -9   7   1       61.01       68.40     21.63 o 
  -8   7   1      682.15      630.79     42.68 o 
  -7   7   1       84.10       77.75     11.69 o 
  -6   7   1     2309.07     2158.36     76.58 o 
  -5   7   1      158.02      154.34     10.52 o 
  -4   7   1     3285.59     3415.85     39.75 o 
  -3   7   1      124.72      113.41     12.86 o 
  -2   7   1     3891.94     3961.87     93.54 o 
  -1   7   1     3229.54     3381.36     73.66 o 
   0   7   1     6711.14     6578.57    157.26 o 
   1   7   1      187.95      159.60      7.02 o 
   2   7   1    17821.41    19114.26    248.46 o 
   3   7   1     1638.88     1636.90     52.03 o 
   4   7   1     1704.25     1468.53     49.69 o 
   5   7   1      701.12      691.00     16.95 o 
   6   7   1     2174.20     2163.04     49.11 o 
   7   7   1      756.45      768.76     29.23 o 
   8   7   1      432.73      395.19     38.58 o 
   9   7   1       12.16       17.54     12.28 o 
  10   7   1      334.77      361.29     23.97 o 
 -10   8   1        2.44       -5.26     22.22 o 
  -9   8   1       35.13       33.91     15.78 o 
  -8   8   1       92.35       87.11     14.62 o 
  -7   8   1       39.38       36.25     15.78 o 
  -6   8   1      115.51       95.88     16.37 o 
  -5   8   1       56.67       61.38     12.28 o 
  -4   8   1      149.28      135.04      9.35 o 
  -3   8   1      202.41      237.93     12.28 o 
  -2   8   1      619.27      722.57     29.23 o 
  -1   8   1      132.77      134.46      9.35 o 
   0   8   1       15.80       29.81      7.02 o 
   1   8   1       23.00       31.57      7.02 o 
   2   8   1    10215.07    11947.58    272.43 o 
   3   8   1      773.48      872.23     29.81 o 
   4   8   1        0.34       -1.17      7.02 o 
   5   8   1       21.37       17.54      9.35 o 
   6   8   1       25.86       27.48     14.03 o 
   7   8   1       60.98       66.06     13.45 o 
   8   8   1        0.12       -2.34     16.37 o 
   9   8   1        1.50      -12.28     16.37 o 
  10   8   1        8.96        8.77     20.46 o 
 -10   9   1      311.31      302.83     35.08 o 
  -9   9   1      179.01      178.89     19.88 o 
  -8   9   1      348.95      378.24     29.81 o 
  -7   9   1       22.72       34.49     11.69 o 
  -6   9   1      903.84      859.37     39.75 o 
  -5   9   1      550.53      551.87     28.65 o 
  -4   9   1     1135.23     1142.32     39.17 o 
  -3   9   1      632.45      681.65     25.72 o 
  -2   9   1     6778.41     7153.23    263.07 o 
  -1   9   1     2235.40     2176.49     95.88 o 
   0   9   1     6022.97     6064.70    166.03 o 
   1   9   1       33.45       19.29      8.18 o 
   2   9   1     3187.62     3124.13     88.28 o 
   3   9   1      500.66      436.12     16.37 o 
   4   9   1     2195.90     2185.84     53.20 o 
   5   9   1      362.29      372.39     15.20 o 
   6   9   1      982.84      948.23     30.40 o 
   7   9   1      422.53      401.04     29.81 o 
   8   9   1      541.70      501.59     37.41 o 
   9   9   1       13.44       10.52     26.89 o 
  10   9   1      289.54      264.83     34.49 o 
 -10  10   1        3.04       -8.77     21.05 o 
  -9  10   1        0.69       -4.09     11.69 o 
  -8  10   1       93.89       82.43     18.12 o 
  -7  10   1        0.24        2.34     11.69 o 
  -6  10   1       73.08       68.98      7.60 o 
  -5  10   1        0.32        7.60      8.77 o 
  -4  10   1      567.95      608.57     34.49 o 
  -3  10   1     1278.21     1392.53     59.05 o 
  -2  10   1       54.95       60.21      8.18 o 
  -1  10   1      657.29      587.53     28.06 o 
   0  10   1      257.58      260.15     12.86 o 
   1  10   1      306.64      295.23     15.20 o 
   2  10   1     1399.72     1499.51     63.14 o 
   3  10   1       18.01       30.98     14.62 o 
   4  10   1       35.84       32.15      9.35 o 
   5  10   1      130.69      124.52      9.94 o 
   6  10   1        8.37       11.69     16.37 o 
   7  10   1       24.96       25.14     21.63 o 
   8  10   1       83.28       75.41     20.46 o 
   9  10   1       11.28        5.26     18.71 o 
  10  10   1       32.02       36.83     25.14 o 
 -10  11   1      159.12      131.54     29.23 o 
  -9  11   1      242.62      229.17     32.15 o 
  -8  11   1       65.47       72.49     18.12 o 
  -7  11   1       34.03       35.66     14.03 o 
  -6  11   1      583.20      604.48     22.80 o 
  -5  11   1      411.56      394.61     21.63 o 
  -4  11   1      644.91      622.02     32.74 o 
  -3  11   1      873.00      866.39     35.66 o 
  -2  11   1     2223.76     2334.91     98.21 o 
  -1  11   1     2629.58     2512.63     99.38 o 
   0  11   1     5725.47     5580.64    133.29 o 
   1  11   1     2219.20     2204.55     90.61 o 
   2  11   1     1278.40     1158.69     50.28 o 
   3  11   1      637.12      598.64     31.57 o 
   4  11   1      825.22      798.57     26.31 o 
   5  11   1      524.01      561.22     23.97 o 
   6  11   1      356.31      368.89     32.15 o 
   7  11   1      573.47      572.33     36.83 o 
   8  11   1      381.42      342.58     34.49 o 
   9  11   1      209.56      205.78     29.23 o 
  10  11   1      126.33      118.09     21.63 o 
  -9  12   1        0.12        4.09     20.46 o 
  -8  12   1        6.81        6.43     19.88 o 
  -7  12   1       26.20       19.88     20.46 o 
  -6  12   1        2.13        8.77     20.46 o 
  -5  12   1       23.02       29.23     14.03 o 
  -4  12   1      113.58      131.54     15.20 o 
  -3  12   1      277.61      309.26     23.97 o 
  -2  12   1       99.62       86.52     20.46 o 
  -1  12   1        0.30        3.51      9.35 o 
   0  12   1      174.25      177.14     10.52 o 
   1  12   1      388.67      426.76     21.63 o 
   2  12   1      357.12      401.04     28.06 o 
   3  12   1       45.14       50.86      9.94 o 
   4  12   1       43.61       29.81     14.62 o 
   5  12   1      410.35      378.82     23.38 o 
   6  12   1      349.69      296.98     14.62 o 
   7  12   1        4.68       12.86     22.22 o 
   8  12   1      271.64      230.92     37.41 o 
   9  12   1       40.10       50.28     25.72 o 
  -9  13   1      184.61      164.27     25.14 o 
  -8  13   1      373.31      347.84     30.40 o 
  -7  13   1      203.11      201.69     14.62 o 
  -6  13   1      345.23      405.72     21.63 o 
  -5  13   1      680.69      720.82     34.49 o 
  -4  13   1      524.86      529.65     22.80 o 
  -3  13   1     1661.69     1715.23     83.60 o 
  -2  13   1      538.76      530.24     21.63 o 
  -1  13   1     2116.14     2033.84    114.00 o 
   0  13   1     1870.58     1923.94     46.18 o 
   1  13   1     2954.27     2768.69    146.74 o 
   2  13   1      841.33      787.46     40.92 o 
   3  13   1       79.94       73.66     12.86 o 
   4  13   1     1046.89      989.15     46.18 o 
   5  13   1      283.02      296.98     35.66 o 
   6  13   1      416.84      517.96     21.05 o 
   7  13   1      286.29      297.56     22.22 o 
   8  13   1      170.68      147.32     32.74 o 
   9  13   1      164.37      157.84     23.97 o 
  -9  14   1       10.01        5.26     17.54 o 
  -8  14   1       30.17       30.40     12.28 o 
  -7  14   1       14.07       19.29     16.37 o 
  -6  14   1       23.21       22.80     22.80 o 
  -5  14   1      460.24      459.50     16.95 o 
  -4  14   1      144.87      151.41     18.12 o 
  -3  14   1        4.07        0.58     21.63 o 
  -2  14   1      367.78      396.36     25.14 o 
  -1  14   1       12.01        3.51     15.78 o 
   0  14   1       71.95       77.17     13.45 o 
   1  14   1        3.79        5.85     18.71 o 
   2  14   1       53.63       53.78     10.52 o 
   3  14   1       71.72       64.31     25.72 o 
   4  14   1        7.55       -5.26     18.12 o 
   5  14   1      180.80      155.51     11.69 o 
   6  14   1       67.85       55.54     24.55 o 
   7  14   1       55.55       73.08     16.37 o 
   8  14   1       66.21       71.91     28.65 o 
   9  14   1        9.99        7.60     14.03 o 
  -9  15   1       26.03       15.20     26.89 o 
  -8  15   1      356.17      337.32     52.03 o 
  -7  15   1      306.69      331.47     25.14 o 
  -6  15   1      511.06      499.84     40.92 o 
  -5  15   1      695.08      675.22     39.75 o 
  -4  15   1      614.44      616.17     35.08 o 
  -3  15   1     1731.37     1652.10    101.72 o 
  -2  15   1      359.76      344.33     28.65 o 
  -1  15   1       67.71       66.06      9.35 o 
   0  15   1      737.75      713.22     22.22 o 
   1  15   1     1184.77     1213.64     46.77 o 
   2  15   1     2169.89     2125.63    109.91 o 
   3  15   1     1222.63     1147.00     57.29 o 
   4  15   1      563.05      610.33     43.26 o 
   5  15   1      320.68      338.49     19.29 o 
   6  15   1      388.45      385.26     13.45 o 
   7  15   1      153.27      163.69     21.63 o 
   8  15   1       99.71      108.15     32.74 o 
  -8  16   1        9.44        0.58     19.88 o 
  -7  16   1       50.38       42.68     16.95 o 
  -6  16   1        7.47       22.80     16.95 o 
  -5  16   1       59.67       57.29     21.05 o 
  -4  16   1       28.91       28.06     13.45 o 
  -3  16   1        5.11        5.85     17.54 o 
  -2  16   1      341.40      347.26     19.88 o 
  -1  16   1     1983.81     1818.12     84.18 o 
   0  16   1       88.88       99.97     11.11 o 
   1  16   1       48.44       42.68     15.78 o 
   2  16   1      161.69      157.84     16.37 o 
   3  16   1       39.25       35.08     21.05 o 
   4  16   1       77.11       83.01     16.37 o 
   5  16   1      249.85      243.20     17.54 o 
   6  16   1       24.28       16.95     21.05 o 
   7  16   1       20.16       21.05     27.48 o 
   8  16   1      122.18      123.94     18.71 o 
  -8  17   1      112.51      129.78     30.98 o 
  -7  17   1      212.33      222.73     23.38 o 
  -6  17   1      141.32      144.40     16.95 o 
  -5  17   1      424.33      404.55     32.15 o 
  -4  17   1      605.35      630.79     41.51 o 
  -3  17   1      579.43      602.73     33.91 o 
  -2  17   1      175.39      165.44     28.06 o 
  -1  17   1      596.24      530.82     35.66 o 
   0  17   1        6.37       11.11     14.03 o 
   1  17   1     1082.02     1059.89     39.75 o 
   2  17   1      722.49      697.43     36.25 o 
   3  17   1     1513.09     1494.84     93.54 o 
   4  17   1      268.12      263.66     29.23 o 
   5  17   1      895.16      911.98     68.40 o 
   6  17   1      181.76      187.07     27.48 o 
   7  17   1      112.02      103.48     27.48 o 
   8  17   1       12.37       11.11     23.97 o 
  -7  18   1       17.77       26.31     23.38 o 
  -6  18   1        0.04       -5.85     28.06 o 
  -5  18   1       16.45       15.78     14.03 o 
  -4  18   1       23.57       23.97     18.71 o 
  -3  18   1       40.02       56.12     19.29 o 
  -2  18   1       64.33       59.05     16.37 o 
  -1  18   1      709.79      696.27     33.32 o 
   0  18   1        4.68       12.28     11.69 o 
   1  18   1       62.94       69.57     16.95 o 
   2  18   1       26.58       13.45     18.12 o 
   3  18   1       39.91       25.72     13.45 o 
   4  18   1       28.09       26.89     14.62 o 
   5  18   1       14.63        4.09     15.20 o 
   6  18   1        7.55        4.68     27.48 o 
   7  18   1        8.50       -7.02     34.49 o 
  -7  19   1      211.62      199.35     43.26 o 
  -6  19   1       89.98       87.69     18.71 o 
  -5  19   1      607.85      568.24     46.77 o 
  -4  19   1      455.80      456.58     27.48 o 
  -3  19   1     1319.94     1282.62     98.80 o 
  -2  19   1       47.88       61.38     19.88 o 
  -1  19   1       13.48       23.38     14.03 o 
   0  19   1        3.98       -6.43     12.86 o 
   1  19   1      689.45      727.25     28.65 o 
   2  19   1      709.62      683.99     43.26 o 
   3  19   1     1116.50     1103.74     64.31 o 
   4  19   1      191.03      185.90     21.05 o 
   5  19   1      247.96      282.95     22.80 o 
   6  19   1      135.21      146.74     26.89 o 
   7  19   1      196.46      198.18     26.31 o 
  -6  20   1        1.46      -10.52     40.92 o 
  -5  20   1        8.71       -2.92     21.63 o 
  -4  20   1        0.02       -2.34     23.97 o 
  -3  20   1        1.82       -3.51     29.81 o 
  -2  20   1        0.22       -1.75     17.54 o 
  -1  20   1      170.74      177.72     19.29 o 
   0  20   1       45.33       44.43     30.98 o 
   1  20   1       40.50       60.21     16.37 o 
   2  20   1       87.88      115.75     21.63 o 
   3  20   1        8.47        4.68     25.72 o 
   4  20   1        6.56        5.85     30.40 o 
   5  20   1       33.78       33.91     18.71 o 
   6  20   1        1.27        0.58     22.80 o 
  -5  21   1      128.85       46.77     57.88 o 
  -4  21   1      141.71      143.23     29.81 o 
  -3  21   1      503.52      485.22     49.11 o 
  -2  21   1       86.57       88.28     21.63 o 
  -1  21   1      435.20      450.15     25.72 o 
   0  21   1       39.65       19.29     11.69 o 
   1  21   1      710.23      718.48     24.55 o 
   2  21   1      416.42      429.68     32.15 o 
   3  21   1      232.13      228.58     22.80 o 
   4  21   1       58.82       43.26     17.54 o 
   5  21   1       48.78       36.83     20.46 o 
  -5  22   1        1.98        1.75     28.65 o 
  -4  22   1       64.54       60.80     28.06 o 
  -3  22   1       58.87       49.69     14.62 o 
  -2  22   1        1.52       -2.92     13.45 o 
  -1  22   1       10.78       12.28     18.71 o 
   0  22   1        0.28        7.02     15.78 o 
   1  22   1        9.03        3.51     20.46 o 
   2  22   1       79.29       98.21     26.89 o 
   3  22   1       10.79       23.38     30.98 o 
   4  22   1       82.22       70.74     26.89 o 
   5  22   1        5.17       -8.18     15.78 o 
  -4  23   1        3.93        1.17     14.62 o 
  -3  23   1      233.99      226.24     22.22 o 
  -2  23   1       23.74       25.14     16.37 o 
  -1  23   1      396.72      434.95     38.00 o 
   0  23   1       58.16       63.72     18.12 o 
   1  23   1      578.58      628.45     26.89 o 
   2  23   1       60.34       52.61     15.20 o 
   3  23   1      161.36      165.44     25.14 o 
   4  23   1       92.67      113.41     16.95 o 
  -2  24   1       13.54       15.20     20.46 o 
  -1  24   1        8.51       18.71     16.95 o 
   0  24   1       16.98       27.48     15.78 o 
   1  24   1        0.21       -0.58     22.80 o 
   2  24   1       18.95       18.12     22.22 o 
 -10   0   2      476.65      471.78     53.78 o 
  -8   0   2     1048.68     1024.23     17.54 o 
  -6   0   2     2033.09     2084.70     35.66 o 
  -4   0   2     4265.52     4244.82     80.09 o 
  -2   0   2    29021.62    31746.41    189.41 o 
   0   0   2     1721.86     1794.15     15.20 o 
   4   0   2     8145.01     8002.66    261.32 o 
   6   0   2     3124.92     3211.82     43.85 o 
   8   0   2     3535.61     3547.97     35.66 o 
  10   0   2      204.39      236.77     18.12 o 
 -11   1   2        0.08        7.02     19.29 o 
 -10   1   2       28.68       21.05     28.06 o 
  -9   1   2       13.60       16.37     21.63 o 
  -8   1   2        0.36        1.75      9.35 o 
  -7   1   2      154.94      157.84     12.28 o 
  -6   1   2        0.36        0.58      6.43 o 
  -5   1   2      474.45      458.92     14.62 o 
  -4   1   2     1337.70     1374.99     23.97 o 
  -3   1   2       85.89       83.60     10.52 o 
  -2   1   2    38616.95    44426.51    301.07 o 
  -1   1   2      897.19     1000.26     23.97 o 
   0   1   2       26.74       29.23      5.26 o 
   1   1   2     3159.67     3260.34     45.60 o 
   2   1   2      395.23      470.61      5.26 o 
   3   1   2      336.52      290.55     12.28 o 
   4   1   2     1669.67     1919.84     42.09 o 
   5   1   2     1170.52     1187.33     21.63 o 
   6   1   2      229.93      251.96      9.94 o 
   7   1   2        1.53       -1.75     11.11 o 
   8   1   2      309.67      288.80     42.68 o 
   9   1   2      365.84      368.30     15.20 o 
  10   1   2        1.89      -23.38     23.38 o 
  11   1   2       38.69       39.75     26.89 o 
 -11   2   2       16.95       28.06     22.22 o 
 -10   2   2      597.72      611.50     22.80 o 
  -9   2   2        5.16       -5.85     12.86 o 
  -8   2   2      343.24      355.44     18.12 o 
  -7   2   2        0.29        1.75      9.35 o 
  -6   2   2     2790.74     2848.78     61.38 o 
  -5   2   2      313.35      329.13     14.03 o 
  -4   2   2     1964.81     1856.12     22.80 o 
  -3   2   2      298.60      312.18     10.52 o 
  -2   2   2   105612.93   116129.54   1852.03 o 
  -1   2   2     1868.94     1707.05     63.14 o 
   0   2   2    12317.34    13215.59    161.94 o 
   1   2   2      344.64      379.99      8.77 o 
   2   2   2     6897.60     7302.89     97.04 o 
   3   2   2     1648.91     1683.66     11.69 o 
   4   2   2     7060.84     7056.19     88.86 o 
   5   2   2      468.48      505.10     26.31 o 
   6   2   2     2541.86     2403.31     57.88 o 
   7   2   2       30.29       39.17      9.94 o 
   8   2   2     2356.16     2355.38     14.62 o 
   9   2   2       74.66       67.81     23.97 o 
  10   2   2      121.84      141.47     18.71 o 
  11   2   2        7.59       18.71     22.80 o 
 -11   3   2       91.71       75.41     27.48 o 
 -10   3   2        5.23        0.58     24.55 o 
  -9   3   2       26.39       16.37      9.94 o 
  -8   3   2       25.69       30.40     12.28 o 
  -7   3   2      335.56      327.96     12.28 o 
  -6   3   2      433.11      461.84     11.69 o 
  -5   3   2      184.09      195.26      9.94 o 
  -4   3   2      168.18      175.38     12.28 o 
  -3   3   2      820.08      796.23     20.46 o 
  -2   3   2    30009.62    34033.39    690.42 o 
  -1   3   2    19634.30    20415.01    301.07 o 
   0   3   2       25.07       30.98      5.26 o 
   1   3   2     1344.54     1455.08     27.48 o 
   2   3   2     1517.72     1474.38     28.65 o 
   3   3   2     1729.74     1804.09     23.38 o 
   4   3   2     3391.72     3708.15     34.49 o 
   5   3   2     1346.48     1383.18     30.40 o 
   6   3   2      549.23      586.36     35.66 o 
   7   3   2      435.50      397.53     11.11 o 
   8   3   2     1066.58     1045.86     28.06 o 
   9   3   2        0.74      -16.95     20.46 o 
  10   3   2        3.59        9.94     33.91 o 
  11   3   2       42.97       42.09     23.97 o 
 -11   4   2       11.38        7.60     16.95 o 
 -10   4   2      376.26      331.47     21.05 o 
  -9   4   2        1.16       -1.17     16.95 o 
  -8   4   2      362.30      341.41     16.95 o 
  -7   4   2      302.38      287.63     17.54 o 
  -6   4   2      729.17      674.63     13.45 o 
  -5   4   2      242.76      243.78      8.18 o 
  -4   4   2     2660.27     2622.54     30.40 o 
  -3   4   2     2076.71     2146.67     66.65 o 
  -2   4   2    15205.82    16478.27    401.04 o 
  -1   4   2     1110.50     1285.55     27.48 o 
   0   4   2     7218.86     6925.82    171.87 o 
   1   4   2     1306.93     1287.30     29.23 o 
   2   4   2     4899.70     4430.14    123.94 o 
   3   4   2        8.70       19.29      8.18 o 
   4   4   2     8962.45     9108.74    123.94 o 
   5   4   2      787.03      882.75     40.92 o 
   6   4   2     1922.80     1908.15     49.69 o 
   7   4   2      274.79      278.86     17.54 o 
   8   4   2     1658.01     1664.96     42.68 o 
   9   4   2      148.47      132.12     22.80 o 
  10   4   2       97.88      101.14     24.55 o 
  11   4   2       18.93       25.72     29.81 o 
 -11   5   2       51.18       40.34     15.20 o 
 -10   5   2        0.27       -1.17     18.12 o 
  -9   5   2       51.16       49.11     15.78 o 
  -8   5   2       80.24       68.40     13.45 o 
  -7   5   2       20.28       13.45     15.20 o 
  -6   5   2        0.36        3.51     12.86 o 
  -5   5   2       40.75       46.18      9.35 o 
  -4   5   2      427.76      489.90     20.46 o 
  -3   5   2       44.54       43.85      7.02 o 
  -2   5   2     3335.59     3499.45     71.32 o 
  -1   5   2     1102.98     1071.58     38.58 o 
   0   5   2      132.74      161.94      7.60 o 
   1   5   2      163.49      197.60      6.43 o 
   2   5   2     1577.02     1529.33     46.18 o 
   3   5   2      471.15      445.47     12.28 o 
   4   5   2      590.03      607.41     19.88 o 
   5   5   2      927.50      942.97     29.23 o 
   6   5   2       36.84       46.77     12.28 o 
   7   5   2      415.44      388.18     23.38 o 
   8   5   2       63.42       51.45     16.37 o 
   9   5   2       52.26       47.94     18.71 o 
  10   5   2       26.52       45.01     20.46 o 
  11   5   2       27.71       38.00     21.63 o 
 -10   6   2       73.73       63.72     18.12 o 
  -9   6   2       38.94       35.66     19.29 o 
  -8   6   2     1196.88     1151.09     50.86 o 
  -7   6   2      183.96      177.14     12.86 o 
  -6   6   2     1627.79     1566.74     25.14 o 
  -5   6   2     1091.18     1120.69     32.74 o 
  -4   6   2     8228.21     8309.00    240.27 o 
  -3   6   2      490.38      564.73     27.48 o 
  -2   6   2     5658.09     5556.09    138.55 o 
  -1   6   2      274.42      271.26     13.45 o 
   0   6   2     4930.96     4697.89    142.64 o 
   1   6   2     3218.19     3219.42     99.97 o 
   2   6   2     8856.45     9000.00    222.15 o 
   3   6   2     3429.55     3600.59    108.74 o 
   4   6   2     5532.25     5358.49     90.03 o 
   5   6   2      493.40      477.62     16.95 o 
   6   6   2     1261.26     1276.19     28.06 o 
   7   6   2      484.36      494.58     10.52 o 
   8   6   2      259.16      249.63     21.63 o 
   9   6   2        1.33        0.58     15.78 o 
  10   6   2       92.17       84.18     28.65 o 
 -10   7   2       10.91        1.17     15.78 o 
  -9   7   2        0.39       -9.35      9.35 o 
  -8   7   2      228.47      221.57     13.45 o 
  -7   7   2       29.12       36.83     13.45 o 
  -6   7   2        8.25        0.58     14.62 o 
  -5   7   2      260.11      263.07     19.88 o 
  -4   7   2      313.24      326.79     23.97 o 
  -3   7   2      156.70      129.78      8.77 o 
  -2   7   2      454.36      515.62     19.88 o 
  -1   7   2     2377.43     2201.62     72.49 o 
   0   7   2        4.63        5.85      7.60 o 
   1   7   2      165.88      187.07     12.28 o 
   2   7   2     2250.42     2616.11     53.20 o 
   3   7   2      104.47      143.81     15.20 o 
   4   7   2        2.56        0.58     10.52 o 
   5   7   2      250.29      230.33      9.35 o 
   6   7   2       65.99       60.21     18.71 o 
   7   7   2        7.83       10.52     14.62 o 
   8   7   2        3.30        5.26     16.37 o 
   9   7   2        0.58        5.26     18.12 o 
  10   7   2        4.52       21.05     16.37 o 
 -10   8   2      165.72      164.86     25.14 o 
  -9   8   2      145.22      139.14     19.29 o 
  -8   8   2      631.57      633.13     33.32 o 
  -7   8   2       96.52      114.00     11.69 o 
  -6   8   2     1608.96     1652.10     49.69 o 
  -5   8   2      806.13      834.82     46.77 o 
  -4   8   2     1561.52     1612.34     80.09 o 
  -3   8   2     2502.89     2661.12     96.46 o 
  -2   8   2     2806.58     2844.69     78.34 o 
  -1   8   2      387.79      336.15     15.20 o 
   0   8   2     2030.31     2096.98     74.83 o 
   1   8   2     1691.91     2066.58     85.35 o 
   2   8   2    10821.62    11427.87    129.78 o 
   3   8   2     1006.87     1111.92     25.72 o 
   4   8   2     3333.80     3205.39     62.55 o 
   5   8   2      762.69      750.63     20.46 o 
   6   8   2     1944.43     1992.92     32.15 o 
   7   8   2      650.50      622.02     28.06 o 
   8   8   2      568.13      560.05     25.72 o 
   9   8   2        6.99        6.43     14.62 o 
  10   8   2      210.41      207.53     33.32 o 
 -10   9   2        3.05        3.51     18.71 o 
  -9   9   2        0.57       -5.26     16.37 o 
  -8   9   2      239.55      215.72     23.97 o 
  -7   9   2        1.65        2.92     15.20 o 
  -6   9   2        2.95       -1.75     11.69 o 
  -5   9   2      411.61      366.55      8.77 o 
  -4   9   2       48.07       42.09     15.20 o 
  -3   9   2      928.37      898.54     40.92 o 
  -2   9   2        0.37       -2.34     10.52 o 
  -1   9   2       40.36       52.03      7.60 o 
   0   9   2      419.75      396.36     22.80 o 
   1   9   2     1652.50     1999.35     66.65 o 
   2   9   2      919.03      948.81     31.57 o 
   3   9   2      969.34      980.97     21.05 o 
   4   9   2        0.86        7.60     17.54 o 
   5   9   2      138.35      152.00     12.86 o 
   6   9   2      414.49      422.67     23.38 o 
   7   9   2      268.42      250.80     24.55 o 
   8   9   2       43.52       26.89     18.12 o 
   9   9   2       45.24       32.74     22.80 o 
  10   9   2       65.18       68.40     20.46 o 
 -10  10   2      253.59      236.18     40.34 o 
  -9  10   2      144.13      128.61     21.05 o 
  -8  10   2      434.99      452.48     24.55 o 
  -7  10   2       53.74       66.65     14.62 o 
  -6  10   2      936.52      957.00     45.60 o 
  -5  10   2      846.69      875.15     43.85 o 
  -4  10   2     1366.10     1375.58     64.89 o 
  -3  10   2      907.87      852.35     40.92 o 
  -2  10   2     3660.71     3607.02    129.20 o 
  -1  10   2      753.17      707.37     22.80 o 
   0  10   2     5166.85     4918.87    124.52 o 
   1  10   2       81.65       36.25      9.35 o 
   2  10   2     1707.78     1541.60     37.41 o 
   3  10   2     1800.56     1822.22     43.85 o 
   4  10   2      820.36      782.79     30.40 o 
   5  10   2      796.68      797.99     31.57 o 
   6  10   2      483.01      476.45     25.14 o 
   7  10   2      744.59      731.93     42.09 o 
   8  10   2      670.90      577.59     54.37 o 
   9  10   2       25.21       32.15     25.14 o 
  10  10   2      135.50      150.83     26.31 o 
 -10  11   2       19.32       15.20     19.29 o 
  -9  11   2        4.43        4.09     14.62 o 
  -8  11   2      150.56      136.21     18.71 o 
  -7  11   2      142.94      144.98     19.29 o 
  -6  11   2        9.65       13.45      9.35 o 
  -5  11   2       18.60       20.46     11.69 o 
  -4  11   2        8.64        9.35     13.45 o 
  -3  11   2      807.27      809.68     40.92 o 
  -2  11   2       31.32       45.60      8.18 o 
  -1  11   2       66.62       52.61     11.11 o 
   0  11   2      584.69      667.62     28.06 o 
   1  11   2      504.60      479.96     22.80 o 
   2  11   2       27.41       29.81     16.95 o 
   3  11   2      330.02      361.29     19.88 o 
   4  11   2      127.93      116.92     21.05 o 
   5  11   2     1088.82     1003.77     26.89 o 
   6  11   2        3.76       -1.75     15.20 o 
   7  11   2       39.65       44.43     23.97 o 
   8  11   2       42.50       40.34     21.63 o 
   9  11   2      127.87      130.37     28.06 o 
  10  11   2       52.23       53.78     26.89 o 
  -9  12   2      192.82      180.64     28.06 o 
  -8  12   2      113.19      104.64     22.80 o 
  -7  12   2      145.04      153.17     17.54 o 
  -6  12   2      394.97      387.01     37.41 o 
  -5  12   2       59.77       77.75     15.20 o 
  -4  12   2      989.36     1015.46     49.11 o 
  -3  12   2      976.02      928.35     43.85 o 
  -2  12   2     3156.63     2854.04    169.54 o 
  -1  12   2     3574.93     3524.00    122.18 o 
   0  12   2     3131.69     3149.85     60.80 o 
   1  12   2     1775.19     1801.17     68.40 o 
   2  12   2     2583.60     2472.30     77.75 o 
   3  12   2     1512.44     1548.04     47.94 o 
   4  12   2     1249.55     1155.18     42.68 o 
   5  12   2      237.02      240.27     14.03 o 
   6  12   2     1193.94     1293.15     20.46 o 
   7  12   2        1.83        8.77     13.45 o 
   8  12   2      450.17      370.06     51.45 o 
   9  12   2      120.72      109.32     23.97 o 
  -9  13   2       50.42       47.94     26.31 o 
  -8  13   2        6.24        6.43     12.28 o 
  -7  13   2        0.97      -10.52     18.71 o 
  -6  13   2       23.22       22.22     14.62 o 
  -5  13   2      869.37      867.55     45.60 o 
  -4  13   2      257.65      255.47     24.55 o 
  -3  13   2       70.06       77.75     12.28 o 
  -2  13   2       68.62       53.20     21.63 o 
  -1  13   2       94.80       80.68      8.18 o 
   0  13   2      381.84      335.56     12.86 o 
   1  13   2      380.79      364.21     19.29 o 
   2  13   2       74.15       80.09     14.62 o 
   3  13   2      739.46      735.43     31.57 o 
   4  13   2       10.11        8.18     15.78 o 
   5  13   2       51.00       50.86     14.62 o 
   6  13   2        0.90       -0.58     19.29 o 
   7  13   2       69.23       74.24     15.78 o 
   8  13   2       89.32       78.92     24.55 o 
   9  13   2      182.84      155.51     25.72 o 
  -9  14   2      159.03      137.38     39.17 o 
  -8  14   2      314.25      277.69     47.94 o 
  -7  14   2      360.69      344.92     12.28 o 
  -6  14   2      568.64      568.82     24.55 o 
  -5  14   2      294.38      322.12     23.38 o 
  -4  14   2     1515.90     1554.47     47.35 o 
  -3  14   2      161.52      146.74     19.29 o 
  -2  14   2      354.04      367.72     25.72 o 
  -1  14   2     2231.92     2149.01     69.57 o 
   0  14   2      999.22      969.86     20.46 o 
   1  14   2     2073.32     2123.29     68.98 o 
   2  14   2     1341.84     1251.64     51.45 o 
   3  14   2      740.67      706.79     38.58 o 
   4  14   2      483.48      499.84     22.80 o 
   5  14   2       61.53       81.26     14.62 o 
   6  14   2      795.88      787.46     20.46 o 
   7  14   2        2.01       -3.51     27.48 o 
   8  14   2      192.75      166.03     18.71 o 
   9  14   2      311.61      327.38     31.57 o 
  -8  15   2        9.85       15.78     17.54 o 
  -7  15   2        0.20        1.17     20.46 o 
  -6  15   2       10.79       23.38     19.29 o 
  -5  15   2      202.39      194.09     20.46 o 
  -4  15   2      142.00      130.95     12.86 o 
  -3  15   2        9.14       15.20     16.95 o 
  -2  15   2     1546.76     1565.57     80.68 o 
  -1  15   2        0.95       -2.34     20.46 o 
   0  15   2       14.46       13.45     14.03 o 
   1  15   2       77.68       84.18     12.28 o 
   2  15   2       97.21       91.78     16.37 o 
   3  15   2       62.52       60.21     14.62 o 
   4  15   2      101.47       61.97     22.22 o 
   5  15   2       37.27       26.31     16.37 o 
   6  15   2      289.61      256.64     18.12 o 
   7  15   2       31.65        1.75     23.38 o 
   8  15   2       58.02       65.48     20.46 o 
  -8  16   2      269.69      281.20     20.46 o 
  -7  16   2      385.74      399.87     35.66 o 
  -6  16   2      305.04      297.56     13.45 o 
  -5  16   2      605.44      630.79     20.46 o 
  -4  16   2      527.73      519.71     24.55 o 
  -3  16   2     1510.60     1534.00     79.51 o 
  -2  16   2      152.44      167.20     12.86 o 
  -1  16   2      276.57      268.33     19.29 o 
   0  16   2     1020.21     1006.69     36.83 o 
   1  16   2      907.48      882.75     41.51 o 
   2  16   2      769.34      771.68     37.41 o 
   3  16   2     1231.83     1160.44     69.57 o 
   4  16   2      274.56      310.43     15.78 o 
   5  16   2     1202.83     1124.20     30.40 o 
   6  16   2      152.67      130.95     18.71 o 
   7  16   2       38.47       28.06     16.95 o 
   8  16   2      176.95      180.06     23.97 o 
  -8  17   2       12.01        6.43     37.41 o 
  -7  17   2       42.05       57.29     25.72 o 
  -6  17   2       10.44        0.58     25.14 o 
  -5  17   2      126.69      113.41     25.14 o 
  -4  17   2        0.18       -3.51     18.71 o 
  -3  17   2      120.58      129.78      9.94 o 
  -2  17   2      509.58      481.71     29.81 o 
  -1  17   2       61.88       64.89     14.03 o 
   0  17   2     1507.13     1481.39     46.18 o 
   1  17   2      228.19      233.84     22.22 o 
   2  17   2      145.95      153.17     19.88 o 
   3  17   2      117.05      117.51     14.03 o 
   4  17   2       67.45       62.55     18.12 o 
   5  17   2       29.35       17.54     28.06 o 
   6  17   2      161.26      166.61     21.05 o 
   7  17   2        2.74        5.85     22.22 o 
   8  17   2       41.76       47.35     28.06 o 
  -7  18   2      297.44      314.52     20.46 o 
  -6  18   2       35.30       65.48     23.38 o 
  -5  18   2      580.50      599.22     39.75 o 
  -4  18   2      375.64      363.04     40.92 o 
  -3  18   2     1388.49     1382.59     56.71 o 
  -2  18   2        2.88        9.35      9.94 o 
  -1  18   2       11.34        4.09     12.28 o 
   0  18   2      778.85      809.68     34.49 o 
   1  18   2      566.94      548.94     28.06 o 
   2  18   2     1082.29     1024.23     45.60 o 
   3  18   2      560.30      592.21     42.68 o 
   4  18   2      308.23      259.56     23.38 o 
   5  18   2      811.61      844.75     41.51 o 
   6  18   2       81.13       56.71     21.05 o 
   7  18   2      137.74      117.51     19.29 o 
  -7  19   2        0.13        4.68     23.38 o 
  -6  19   2       14.24       11.11     28.06 o 
  -5  19   2       20.03        9.35     16.95 o 
  -4  19   2        0.93        6.43     18.12 o 
  -3  19   2        0.38       -5.26     16.37 o 
  -2  19   2       34.88       31.57     20.46 o 
  -1  19   2      208.92      180.64     15.78 o 
   0  19   2       35.32       17.54     17.54 o 
   1  19   2       15.06       15.20     14.62 o 
   2  19   2       30.03       22.22     14.03 o 
   3  19   2       40.75       38.58     19.29 o 
   4  19   2       16.65       23.97     12.86 o 
   5  19   2       24.92       12.28     18.12 o 
   6  19   2       46.42       29.81     24.55 o 
   7  19   2       78.19       97.04     34.49 o 
  -6  20   2       44.50       71.32     26.31 o 
  -5  20   2      305.87      346.09     21.63 o 
  -4  20   2       76.08       60.21     21.63 o 
  -3  20   2      527.95      541.34     46.18 o 
  -2  20   2       40.75       38.58     20.46 o 
  -1  20   2      450.20      450.73     28.06 o 
   0  20   2      170.97      160.77     12.28 o 
   1  20   2      892.84      968.69     32.74 o 
   2  20   2      424.24      454.24     22.22 o 
   3  20   2      380.64      381.75     23.97 o 
   4  20   2       53.18       39.17     16.95 o 
   5  20   2      133.97      145.57     29.23 o 
   6  20   2       22.55       24.55     26.31 o 
  -5  21   2       35.44       53.78     32.74 o 
  -4  21   2       17.26       23.38     21.05 o 
  -3  21   2       47.42       33.91     12.28 o 
  -2  21   2        9.99       13.45     14.03 o 
  -1  21   2        2.92       -7.60     14.62 o 
   0  21   2       64.87       60.21     13.45 o 
   1  21   2        0.15      -12.28     15.78 o 
   2  21   2      180.92      224.49     21.05 o 
   3  21   2       22.98       21.05     11.69 o 
   4  21   2      161.18      156.09     43.26 o 
   5  21   2        4.20        1.75     17.54 o 
  -4  22   2       12.48       26.89     28.65 o 
  -3  22   2      160.10      153.17     21.63 o 
  -2  22   2        0.53        4.68     18.12 o 
  -1  22   2      622.70      603.90     32.15 o 
   0  22   2      171.68      174.80     20.46 o 
   1  22   2      838.06      839.49     25.72 o 
   2  22   2       68.87       70.15     14.62 o 
   3  22   2      274.87      301.07     35.66 o 
   4  22   2       65.75       78.92     27.48 o 
  -3  23   2       26.07       18.71     22.80 o 
  -2  23   2        0.24        4.09     16.37 o 
  -1  23   2       13.55       10.52     10.52 o 
   0  23   2       20.86       10.52     15.20 o 
   1  23   2        2.68       15.20     19.29 o 
   2  23   2        0.78       -9.94     14.62 o 
   3  23   2        7.43        4.09     23.38 o 
  -2  24   2        5.66        1.17     15.20 o 
  -1  24   2      306.24      298.73     18.71 o 
   0  24   2       41.62       41.51     15.20 o 
   1  24   2      310.20      323.87     21.05 o 
   2  24   2       11.02       12.28     23.97 o 
 -11   0   3       18.14       18.71     28.65 o 
  -9   0   3        0.60        8.18     21.63 o 
  -7   0   3       18.30       16.95      7.60 o 
  -5   0   3      861.12      849.43     14.03 o 
  -3   0   3      500.83      519.71     12.28 o 
  -1   0   3     6003.53     6466.32    137.38 o 
   1   0   3      448.15      484.64      4.68 o 
   3   0   3       40.30       32.74      5.26 o 
   5   0   3      533.10      511.53     16.37 o 
   7   0   3      204.09      179.47     13.45 o 
   9   0   3       99.70       98.21     21.63 o 
  11   0   3       46.80       34.49     45.01 o 
 -11   1   3        0.20       -7.60     18.71 o 
 -10   1   3      182.54      188.24     16.95 o 
  -9   1   3        0.12       -5.85     19.88 o 
  -8   1   3      176.29      181.81     12.86 o 
  -7   1   3       21.82       12.28      9.94 o 
  -6   1   3     1275.99     1294.32     40.92 o 
  -5   1   3       21.74       27.48      9.35 o 
  -4   1   3     1481.61     1424.68     18.12 o 
  -3   1   3       31.28       23.97      8.77 o 
  -2   1   3    20413.48    22174.08    284.70 o 
  -1   1   3    19908.93    21617.54    460.08 o 
   0   1   3     2665.59     2549.46     36.83 o 
   1   1   3       37.00       39.75      7.02 o 
   2   1   3      394.61      373.56     10.52 o 
   3   1   3     2825.05     3027.09     39.75 o 
   4   1   3      806.79      759.99     23.38 o 
   5   1   3        4.02        4.68     11.11 o 
   6   1   3     1766.19     1754.40     23.38 o 
   7   1   3        6.40       12.86     19.88 o 
   8   1   3      347.22      382.33     21.63 o 
   9   1   3       34.35       23.38     18.71 o 
  10   1   3      176.65      175.97     30.98 o 
  11   1   3       11.99        6.43     28.06 o 
 -11   2   3        5.33       21.63     18.12 o 
 -10   2   3       80.13       88.28     13.45 o 
  -9   2   3       44.62       49.11     17.54 o 
  -8   2   3       13.52       -2.34     13.45 o 
  -7   2   3       42.70       46.18      9.94 o 
  -6   2   3      720.46      760.57     18.71 o 
  -5   2   3     1515.44     1551.54     26.89 o 
  -4   2   3     1038.94     1154.60     18.71 o 
  -3   2   3     4449.74     4564.60     60.21 o 
  -2   2   3    12117.02    13609.62    256.64 o 
  -1   2   3      722.53      632.54     19.88 o 
   0   2   3     1272.93     1120.69     23.38 o 
   1   2   3      161.20      152.58      7.60 o 
   2   2   3      268.16      298.15      8.77 o 
   3   2   3     2032.65     1986.49      9.35 o 
   4   2   3     2208.12     2479.31     19.88 o 
   5   2   3      407.18      367.72      8.77 o 
   6   2   3      185.61      184.15     12.86 o 
   7   2   3      695.47      708.54     13.45 o 
   8   2   3        4.04       22.22     13.45 o 
   9   2   3       23.85       33.32     21.63 o 
  10   2   3       29.99       30.40     30.98 o 
  11   2   3       53.72       42.09     30.98 o 
 -11   3   3       44.92       43.26     16.95 o 
 -10   3   3      274.49      280.03     22.22 o 
  -9   3   3        0.36       -3.51     16.37 o 
  -8   3   3      134.22      144.98     10.52 o 
  -7   3   3      107.64       91.78     10.52 o 
  -6   3   3     3002.43     3055.73     28.65 o 
  -5   3   3        5.26        1.17      8.18 o 
  -4   3   3     1958.26     1846.77     21.05 o 
  -3   3   3      299.16      324.46      5.85 o 
  -2   3   3     7271.34     7154.99    372.98 o 
  -1   3   3       71.94       76.58      8.18 o 
   0   3   3      824.33      809.09     23.97 o 
   1   3   3       96.68       84.18      9.35 o 
   2   3   3     9341.90     9087.69    180.64 o 
   3   3   3      108.90      136.21      7.60 o 
   4   3   3     7581.61     7680.55     47.35 o 
   5   3   3      118.66      104.06      9.94 o 
   6   3   3     3494.66     3484.83    125.11 o 
   7   3   3      216.19      217.47     15.20 o 
   8   3   3      337.16      330.30     14.62 o 
   9   3   3      305.16      294.06     16.95 o 
  10   3   3       74.73       68.98     17.54 o 
  11   3   3       10.14        2.34     29.81 o 
 -11   4   3      135.17      128.61     19.29 o 
 -10   4   3        0.14        7.60     18.71 o 
  -9   4   3       83.53       82.43     16.95 o 
  -8   4   3        1.69       -2.92      9.94 o 
  -7   4   3      205.86      193.50     12.86 o 
  -6   4   3     1310.21     1339.92     23.97 o 
  -5   4   3      513.99      502.18     11.11 o 
  -4   4   3      211.21      185.90      9.35 o 
  -3   4   3      176.98      157.84     10.52 o 
  -2   4   3      858.27      812.60     28.65 o 
  -1   4   3     1354.51     1391.36     63.72 o 
   0   4   3     1052.84     1124.78     30.98 o 
   1   4   3     1042.09     1156.93     15.78 o 
   2   4   3       77.06       57.88      6.43 o 
   3   4   3      342.24      292.30     13.45 o 
   4   4   3      618.30      672.30     33.32 o 
   5   4   3      925.35      940.05      9.94 o 
   6   4   3      764.00      762.91     26.89 o 
   7   4   3     1368.43     1305.42     32.74 o 
   8   4   3       96.33       93.54     15.20 o 
   9   4   3        4.97       22.22     35.66 o 
  10   4   3        1.16       -5.26     21.05 o 
 -10   5   3       63.14       83.01     16.95 o 
  -9   5   3        0.33        2.92     15.78 o 
  -8   5   3      591.49      579.93     33.91 o 
  -7   5   3      210.80      230.33     15.20 o 
  -6   5   3     1640.51     1633.39     25.14 o 
  -5   5   3       82.12       94.71     11.11 o 
  -4   5   3     4784.31     5031.11     89.44 o 
  -3   5   3      618.72      528.48      8.77 o 
  -2   5   3      972.38      987.40     39.75 o 
  -1   5   3      712.81      740.11     11.69 o 
   0   5   3       17.60       24.55      7.60 o 
   1   5   3      771.79      721.40     21.05 o 
   2   5   3     3042.87     2916.01     70.15 o 
   3   5   3     1703.98     1634.56     38.00 o 
   4   5   3     8296.11     8026.63     66.65 o 
   5   5   3      100.83       86.52     11.69 o 
   6   5   3     3035.62     3106.59     46.18 o 
   7   5   3       35.41       35.66     16.37 o 
   8   5   3      104.84      116.92     14.03 o 
   9   5   3       11.31       19.88     16.95 o 
  10   5   3       18.87       16.37     28.06 o 
 -10   6   3        1.58       -9.35     20.46 o 
  -9   6   3        2.83       -7.60     21.05 o 
  -8   6   3       14.86       18.12     16.37 o 
  -7   6   3       30.97       19.29      9.35 o 
  -6   6   3        2.04        2.34     12.86 o 
  -5   6   3      189.64      188.24     12.86 o 
  -4   6   3       15.44        9.94     21.05 o 
  -3   6   3     2564.83     2716.66     76.00 o 
  -2   6   3       49.15       52.03     11.11 o 
  -1   6   3      561.60      492.24     18.12 o 
   0   6   3        1.47       -1.17      5.85 o 
   1   6   3     4513.53     4751.09     92.95 o 
   2   6   3       79.48      119.26     11.11 o 
   3   6   3     1110.73     1058.14     26.31 o 
   4   6   3       32.35       32.74     11.69 o 
   5   6   3     2604.95     2563.49     47.35 o 
   6   6   3      889.97      899.71     22.22 o 
   7   6   3      124.22      136.21     18.12 o 
   8   6   3      179.41      138.55     16.95 o 
   9   6   3        2.98       -0.58     12.86 o 
  10   6   3       16.15       -3.51     28.65 o 
 -10   7   3       24.53       26.31     15.20 o 
  -9   7   3       25.70       14.62     21.63 o 
  -8   7   3      297.43      301.07     25.72 o 
  -7   7   3      114.38      109.91     16.95 o 
  -6   7   3     1127.30     1180.90     29.81 o 
  -5   7   3      695.12      738.36     32.15 o 
  -4   7   3     3192.35     3179.67    122.18 o 
  -3   7   3      246.67      250.80     16.95 o 
  -2   7   3     3211.59     3205.39     65.48 o 
  -1   7   3       59.09       48.52     11.11 o 
   0   7   3       70.31       22.80      8.77 o 
   1   7   3        7.25       14.62     11.69 o 
   2   7   3     2594.93     2539.53     68.40 o 
   3   7   3     1155.44     1170.38     25.72 o 
   4   7   3     1393.26     1320.62     35.08 o 
   5   7   3       11.49       19.29     10.52 o 
   6   7   3     2474.45     2444.24     41.51 o 
   7   7   3       36.75       41.51     16.95 o 
   8   7   3      333.46      354.86     18.12 o 
   9   7   3       19.62       24.55     21.05 o 
  10   7   3      105.71      106.98     25.72 o 
 -10   8   3       19.39        5.85     14.03 o 
  -9   8   3        5.23        2.34     21.63 o 
  -8   8   3      127.75      101.14     29.81 o 
  -7   8   3       32.17       36.25     11.69 o 
  -6   8   3       13.88        8.18     20.46 o 
  -5   8   3      605.18      663.53     39.75 o 
  -4   8   3       37.03       42.09     12.86 o 
  -3   8   3     1231.48     1223.58     50.28 o 
  -2   8   3       53.75       59.63     14.62 o 
  -1   8   3     1903.16     1797.08     47.94 o 
   0   8   3     4468.89     4884.96    262.49 o 
   1   8   3      217.67      197.60      9.35 o 
   2   8   3      165.62      191.75      9.94 o 
   3   8   3      457.27      405.13     16.37 o 
   4   8   3        4.81        8.18      9.35 o 
   5   8   3      384.90      360.12     19.29 o 
   6   8   3      118.19       95.88     15.20 o 
   7   8   3      247.79      225.07     19.88 o 
   8   8   3       88.82      115.17     19.29 o 
   9   8   3       13.36       11.69     16.95 o 
  10   8   3       73.80       83.60     26.89 o 
 -10   9   3       56.63       51.45     21.05 o 
  -9   9   3       37.16       42.68     18.12 o 
  -8   9   3      428.20      406.89     26.89 o 
  -7   9   3      121.03      128.03     17.54 o 
  -6   9   3      583.55      588.11     35.08 o 
  -5   9   3     1311.01     1351.02     49.69 o 
  -4   9   3      999.76      973.37     36.83 o 
  -3   9   3     2084.23     2116.86     80.68 o 
  -2   9   3     4038.65     3995.19     85.35 o 
  -1   9   3      808.36      908.48     31.57 o 
   0   9   3     5560.04     5727.38    308.67 o 
   1   9   3       29.59       14.03     10.52 o 
   2   9   3     1112.61      972.78     23.97 o 
   3   9   3      553.33      572.33      8.18 o 
   4   9   3      813.95      772.26     32.74 o 
   5   9   3      936.29      920.17     32.15 o 
   6   9   3      124.63      121.01     19.29 o 
   7   9   3      226.81      219.81     19.88 o 
   8   9   3      310.03      313.93     21.63 o 
   9   9   3       40.80       43.85     16.37 o 
  10   9   3      261.21      296.98     23.38 o 
 -10  10   3       20.33        9.35     24.55 o 
  -9  10   3        3.80        4.68     25.14 o 
  -8  10   3       68.13       53.78     13.45 o 
  -7  10   3       86.09       79.51     12.28 o 
  -6  10   3        4.04        6.43     18.12 o 
  -5  10   3      203.77      211.04     13.45 o 
  -4  10   3       53.13       54.95     22.22 o 
  -3  10   3      283.73      252.55     16.95 o 
  -2  10   3      286.34      281.78     15.20 o 
  -1  10   3     1676.34     1793.57     54.37 o 
   0  10   3     4721.44     5012.41    254.30 o 
   1  10   3       90.62       79.51     12.28 o 
   2  10   3      360.78      358.95      9.94 o 
   3  10   3      832.82      767.00     23.97 o 
   4  10   3        3.22       -3.51     14.03 o 
   5  10   3      574.66      581.10     24.55 o 
   6  10   3      486.98      562.39     34.49 o 
   7  10   3      453.83      418.58     30.98 o 
   8  10   3       35.70       43.26     14.62 o 
   9  10   3      150.28      149.66     33.91 o 
  10  10   3      119.02      136.21     20.46 o 
  -9  11   3       11.05        5.85     28.65 o 
  -8  11   3      263.09      236.18     18.12 o 
  -7  11   3      167.38      167.78     15.78 o 
  -6  11   3      212.81      220.40     14.03 o 
  -5  11   3      418.86      423.25     22.22 o 
  -4  11   3      488.52      523.22     25.14 o 
  -3  11   3      415.05      425.01     19.29 o 
  -2  11   3     2415.98     2511.47     79.51 o 
  -1  11   3     1412.62     1364.47     45.01 o 
   0  11   3     3822.30     3656.12    178.89 o 
   1  11   3       11.13       -5.26      7.60 o 
   2  11   3     1009.96     1013.12     22.80 o 
   3  11   3     1495.66     1503.02     49.69 o 
   4  11   3     1228.74     1177.98     43.26 o 
   5  11   3      460.81      473.53     19.88 o 
   6  11   3      447.81      455.41     21.05 o 
   7  11   3      179.20      192.34     22.22 o 
   8  11   3      543.29      561.22     30.40 o 
   9  11   3       10.95       23.38     22.22 o 
  -9  12   3       59.24       71.32     19.88 o 
  -8  12   3       45.42       43.26     15.20 o 
  -7  12   3      243.07      229.75     16.95 o 
  -6  12   3       54.74       50.28     14.62 o 
  -5  12   3      550.03      565.31     30.40 o 
  -4  12   3     1142.07     1234.69     50.28 o 
  -3  12   3       58.59       60.80     15.20 o 
  -2  12   3       45.38       46.18     11.69 o 
  -1  12   3      379.32      359.53     18.12 o 
   0  12   3      536.27      554.21     32.74 o 
   1  12   3      320.33      340.24     19.29 o 
   2  12   3        6.17       11.69      9.35 o 
   3  12   3      472.57      446.05     30.98 o 
   4  12   3        1.38        1.17     19.29 o 
   5  12   3       31.91       37.41     23.97 o 
   6  12   3      190.87      189.41     11.11 o 
   7  12   3        1.27        4.68     27.48 o 
   8  12   3      167.32      180.64     27.48 o 
   9  12   3      186.39      178.30     30.98 o 
  -9  13   3       84.95       98.21     33.91 o 
  -8  13   3       94.02       90.61     22.80 o 
  -7  13   3      477.55      436.12     46.18 o 
  -6  13   3      123.71      112.24     20.46 o 
  -5  13   3      432.01      448.98     21.63 o 
  -4  13   3      375.64      384.67     23.97 o 
  -3  13   3       46.88       42.68     10.52 o 
  -2  13   3     3049.68     2847.61    104.64 o 
  -1  13   3      883.32      828.39     25.14 o 
   0  13   3     2043.30     2035.60     84.77 o 
   1  13   3     1127.13     1073.34     64.89 o 
   2  13   3      905.62      846.51     30.40 o 
   3  13   3     1436.78     1442.22     66.06 o 
   4  13   3      442.99      417.41     19.29 o 
   5  13   3      139.47      142.06     15.78 o 
   6  13   3      440.75      444.88     22.22 o 
   7  13   3        2.26        1.17     24.55 o 
   8  13   3      121.79      119.84     18.12 o 
   9  13   3      100.45       95.29     21.05 o 
  -9  14   3       23.79       15.20     21.63 o 
  -8  14   3        0.53       -5.26     29.23 o 
  -7  14   3       25.03       25.72     23.97 o 
  -6  14   3       48.79       51.45     16.37 o 
  -5  14   3      238.38      256.06     15.78 o 
  -4  14   3       52.26       51.45     14.03 o 
  -3  14   3     1314.47     1259.82     49.69 o 
  -2  14   3      426.67      424.42      8.77 o 
  -1  14   3      117.48      109.91     26.31 o 
   0  14   3        1.03        2.92     13.45 o 
   1  14   3      777.35      778.69     35.66 o 
   2  14   3      189.23      169.54     19.88 o 
   3  14   3      966.24      937.71     50.86 o 
   4  14   3       29.00       11.69     16.95 o 
   5  14   3        1.24        1.75     16.37 o 
   6  14   3      870.53      831.31     16.95 o 
   7  14   3       71.81       63.72     27.48 o 
   8  14   3      131.43      137.38     32.15 o 
   9  14   3       45.67       39.17     27.48 o 
  -8  15   3      125.24      137.97     21.63 o 
  -7  15   3      260.94      303.41     42.09 o 
  -6  15   3      198.32      173.04     28.65 o 
  -5  15   3      379.66      419.75     19.88 o 
  -4  15   3      180.42      167.20     14.03 o 
  -3  15   3       38.60       35.08     14.62 o 
  -2  15   3       91.18      107.57     16.37 o 
  -1  15   3     1368.35     1355.70     40.34 o 
   0  15   3      687.00      668.20     30.98 o 
   1  15   3      856.78      867.55     37.41 o 
   2  15   3      200.93      206.95     17.54 o 
   3  15   3      688.50      655.93     40.92 o 
   4  15   3       31.58       47.35     14.62 o 
   5  15   3      546.99      585.19     39.17 o 
   6  15   3       70.51       56.71     33.91 o 
   7  15   3        5.44       13.45     28.06 o 
   8  15   3      170.58      176.55     27.48 o 
  -8  16   3       21.13       10.52     19.88 o 
  -7  16   3       68.04       69.57     28.06 o 
  -6  16   3        1.92        5.26     13.45 o 
  -5  16   3       20.99       22.80     18.12 o 
  -4  16   3      125.14      112.24     16.95 o 
  -3  16   3        4.76       -1.17     12.86 o 
  -2  16   3      616.55      591.62     30.40 o 
  -1  16   3       63.00       50.86     15.78 o 
   0  16   3      272.69      266.58     16.95 o 
   1  16   3      398.16      354.86     21.05 o 
   2  16   3      310.07      319.19     22.80 o 
   3  16   3      490.41      457.75     30.98 o 
   4  16   3       21.93       -4.09     18.71 o 
   5  16   3        0.95        8.77     22.22 o 
   6  16   3      387.43      402.21     39.17 o 
   7  16   3       51.21       59.05     18.71 o 
   8  16   3       16.91       38.00     23.38 o 
  -8  17   3      114.15      101.72     24.55 o 
  -7  17   3      164.62      165.44     20.46 o 
  -6  17   3      124.99      162.52     18.12 o 
  -5  17   3      777.89      772.85     47.35 o 
  -4  17   3      230.07      235.60     26.31 o 
  -3  17   3     1050.61     1009.03     71.32 o 
  -2  17   3        8.53        9.94     16.95 o 
  -1  17   3      433.29      415.07     35.08 o 
   0  17   3     1242.30     1218.32     59.63 o 
   1  17   3     1436.72     1357.45     52.03 o 
   2  17   3      531.90      551.87     28.65 o 
   3  17   3      146.71      160.18     18.12 o 
   4  17   3      394.64      398.70     30.98 o 
   5  17   3      733.54      668.20     49.69 o 
   6  17   3       54.12       57.29     14.03 o 
   7  17   3       68.04       71.32     24.55 o 
  -7  18   3       28.06       33.91     33.32 o 
  -6  18   3        5.90       36.25     32.15 o 
  -5  18   3      116.14       92.37     39.75 o 
  -4  18   3       96.83       97.04     20.46 o 
  -3  18   3       48.90       49.69     14.62 o 
  -2  18   3       32.06       35.66     11.69 o 
  -1  18   3      134.62      130.95     11.11 o 
   0  18   3      389.87      376.49     38.00 o 
   1  18   3       50.29       37.41     11.11 o 
   2  18   3       17.98       18.12     25.72 o 
   3  18   3       12.63       15.20     20.46 o 
   4  18   3       51.39       37.41     16.37 o 
   5  18   3      105.01      104.64     17.54 o 
   6  18   3      136.92      109.32     30.40 o 
   7  18   3       99.74      111.66     19.29 o 
  -6  19   3       29.09       23.38     27.48 o 
  -5  19   3      320.96      326.79     23.38 o 
  -4  19   3      109.09       97.63     28.65 o 
  -3  19   3       87.78       86.52     18.12 o 
  -2  19   3       21.54       15.20     21.05 o 
  -1  19   3      334.02      344.92     26.31 o 
   0  19   3      355.85      331.47     19.88 o 
   1  19   3      455.15      433.19     34.49 o 
   2  19   3      269.87      287.04     19.29 o 
   3  19   3       52.04       54.37     18.71 o 
   4  19   3       91.35       89.44     14.62 o 
   5  19   3      407.62      399.29     39.17 o 
   6  19   3       85.46       73.08     23.38 o 
  -6  20   3       77.53       94.71     29.81 o 
  -5  20   3        2.15        9.35     19.29 o 
  -4  20   3        8.36       10.52     14.03 o 
  -3  20   3      517.88      466.52     54.37 o 
  -2  20   3       12.22        4.68     26.89 o 
  -1  20   3       27.30       28.65     15.20 o 
   0  20   3       93.71       99.97     15.20 o 
   1  20   3        8.41        8.77     21.63 o 
   2  20   3      180.12      212.21     25.14 o 
   3  20   3       27.40       38.00     18.12 o 
   4  20   3       78.67      102.89     23.38 o 
   5  20   3       37.16       18.71     26.31 o 
   6  20   3       68.16      101.14     22.80 o 
  -5  21   3      273.46      313.35     26.31 o 
  -4  21   3       18.65       12.28     26.31 o 
  -3  21   3       24.15       29.81     25.72 o 
  -2  21   3        3.80        0.00     21.05 o 
  -1  21   3      325.84      330.89     42.09 o 
   0  21   3      220.35      220.40     28.06 o 
   1  21   3      880.73      933.61     36.25 o 
   2  21   3       20.06        7.02     15.78 o 
   3  21   3      153.28      192.34     22.80 o 
   4  21   3       39.91       35.66     23.38 o 
   5  21   3      137.38      135.63     28.06 o 
  -4  22   3       61.43       71.91     35.66 o 
  -3  22   3       87.33       78.92     23.97 o 
  -2  22   3        2.69       -2.92     20.46 o 
  -1  22   3        8.49        8.18     21.05 o 
   0  22   3      127.25      124.52     22.22 o 
   1  22   3       35.20       39.17     18.71 o 
   2  22   3       31.22       26.31     16.95 o 
   3  22   3        0.23        1.75     21.63 o 
   4  22   3       53.17       43.26     22.22 o 
  -3  23   3       55.15       88.28     39.17 o 
  -2  23   3        2.08       -8.77     23.97 o 
  -1  23   3      646.52      601.56     52.61 o 
   0  23   3      185.50      149.07     15.20 o 
   1  23   3      209.90      191.75     19.88 o 
   2  23   3        8.99        0.58     23.38 o 
   3  23   3      124.65      122.18     25.72 o 
  -1  24   3        1.05       -0.58     32.74 o 
   0  24   3      205.37      229.75     25.14 o 
   1  24   3       27.09       22.22     23.97 o 
 -10   0   4       73.87       84.77     23.97 o 
  -8   0   4      565.90      583.44     15.78 o 
  -6   0   4      399.88      370.06     15.78 o 
  -4   0   4      774.56      852.35     22.80 o 
  -2   0   4     4206.54     4069.44     45.01 o 
   0   0   4     6449.62     6623.58     68.98 o 
   2   0   4    22869.09    25817.93     30.40 o 
   4   0   4       30.11        9.35      4.68 o 
   6   0   4      256.31      263.07     12.86 o 
   8   0   4      261.86      308.09     39.17 o 
  10   0   4      241.61      266.58     27.48 o 
 -11   1   4        2.95       -1.75     16.37 o 
 -10   1   4       11.00       14.03     15.20 o 
  -9   1   4      107.79       94.71     17.54 o 
  -8   1   4        0.27       -2.92     13.45 o 
  -7   1   4      352.16      344.33     15.78 o 
  -6   1   4       61.43       64.89      8.77 o 
  -5   1   4      785.68      759.40     14.03 o 
  -4   1   4        5.04       85.35    104.06 o 
  -3   1   4     5803.46     5870.02    109.91 o 
  -2   1   4        1.26       -0.58      5.85 o 
  -1   1   4     2539.72     2544.79     48.52 o 
   0   1   4     1048.20     1186.75     27.48 o 
   1   1   4     4027.56     4026.18    105.81 o 
   2   1   4        2.14        5.26     15.20 o 
   3   1   4     8799.82     9360.12     85.35 o 
   4   1   4      286.25      286.46     14.03 o 
   5   1   4      652.36      626.11     14.03 o 
   6   1   4      192.18      171.87     21.05 o 
   7   1   4      952.62      939.46     33.32 o 
   8   1   4       29.01       54.37     23.97 o 
   9   1   4      264.15      257.23     23.38 o 
  10   1   4        7.27        7.02     32.15 o 
 -11   2   4        8.68       -5.85     25.72 o 
 -10   2   4      128.75      122.18     17.54 o 
  -9   2   4       38.13       26.31     18.12 o 
  -8   2   4      419.92      447.81     19.29 o 
  -7   2   4        2.52        2.34      9.35 o 
  -6   2   4     1293.91     1260.99     15.78 o 
  -5   2   4      188.09      192.92      9.35 o 
  -4   2   4     3617.89     3751.41     64.31 o 
  -3   2   4       61.66       40.34      9.35 o 
  -2   2   4     5923.72     5906.27    140.31 o 
  -1   2   4      756.18      708.54     19.29 o 
   0   2   4     2647.06     2359.47     41.51 o 
   1   2   4       64.64       95.88      7.60 o 
   2   2   4    14741.20    15211.43    279.44 o 
   3   2   4      480.88      534.91      8.77 o 
   4   2   4     3494.53     3342.19     18.12 o 
   5   2   4        9.55       -9.94      9.94 o 
   6   2   4     2390.36     2295.75     42.09 o 
   7   2   4       28.44       19.29     22.80 o 
   8   2   4      217.44      239.10     20.46 o 
   9   2   4        9.25       26.31     16.37 o 
  10   2   4      217.88      235.60     19.88 o 
 -10   3   4        6.50       -1.75     26.31 o 
  -9   3   4      175.52      173.63     19.88 o 
  -8   3   4       36.57       43.85     18.12 o 
  -7   3   4      444.29      451.90     12.28 o 
  -6   3   4       72.91       75.41      7.60 o 
  -5   3   4      980.08      953.49     25.72 o 
  -4   3   4     4870.99     5077.88     87.69 o 
  -3   3   4     1033.17     1049.95     22.80 o 
  -2   3   4        3.54       11.69      9.94 o 
  -1   3   4     1225.04     1200.78     28.06 o 
   0   3   4       34.46       30.40      7.60 o 
   1   3   4      996.26     1018.97     19.29 o 
   2   3   4      516.51      678.14     19.29 o 
   3   3   4     3607.97     3668.40     50.28 o 
   4   3   4      128.28       99.38     11.11 o 
   5   3   4      392.12      375.90     11.11 o 
   6   3   4     2322.41     2302.18     19.88 o 
   7   3   4      700.79      686.91     12.86 o 
   8   3   4        3.26       -5.85     14.62 o 
   9   3   4      248.25      235.01     16.37 o 
  10   3   4       49.57       26.89     29.23 o 
 -10   4   4      100.21      106.98     16.37 o 
  -9   4   4        3.98        7.02     19.29 o 
  -8   4   4      323.23      350.18     24.55 o 
  -7   4   4      350.13      350.18     11.11 o 
  -6   4   4     1973.87     2013.97     40.92 o 
  -5   4   4      222.65      206.37      8.18 o 
  -4   4   4    17535.76    17841.57    178.89 o 
  -3   4   4       11.50       11.11     12.86 o 
  -2   4   4     2414.15     2317.96     32.74 o 
  -1   4   4      413.57      443.13     14.03 o 
   0   4   4      103.27      141.47     15.20 o 
   1   4   4     1766.02     1859.05     33.32 o 
   2   4   4     4432.78     4424.29     76.00 o 
   3   4   4      271.48      270.09      8.18 o 
   4   4   4     3088.52     2966.29     12.86 o 
   5   4   4      485.59      461.25     12.28 o 
   6   4   4     4556.99     4498.54     61.38 o 
   7   4   4        0.73        4.68     12.86 o 
   8   4   4      289.83      232.09     29.81 o 
   9   4   4       15.90       11.11     26.89 o 
  10   4   4      130.39      118.09     28.06 o 
 -10   5   4        1.28        4.68     21.63 o 
  -9   5   4       43.63       52.03     12.86 o 
  -8   5   4       50.78       39.17     19.88 o 
  -7   5   4      329.69      330.89     11.69 o 
  -6   5   4      236.55      244.37     23.38 o 
  -5   5   4      362.60      330.89     13.45 o 
  -4   5   4     4462.45     4791.43    719.06 o 
  -3   5   4     4989.93     5022.93    108.15 o 
  -2   5   4      928.03      897.95     15.78 o 
  -1   5   4      174.68      108.74     23.97 o 
   0   5   4     1479.20     1632.80     54.95 o 
   1   5   4     4191.35     4198.64    121.60 o 
   2   5   4       80.88       99.97     14.62 o 
   3   5   4     1870.28     1758.49     39.17 o 
   4   5   4      365.10      381.75     17.54 o 
   5   5   4     2894.88     2777.46     25.72 o 
   6   5   4     2753.62     2845.86     74.83 o 
   7   5   4       20.19       41.51     24.55 o 
   8   5   4        3.14        3.51     14.62 o 
   9   5   4       27.68       38.00     19.88 o 
  10   5   4       26.96       44.43     32.15 o 
 -10   6   4       49.55       63.14     15.20 o 
  -9   6   4       17.79       26.31     12.28 o 
  -8   6   4      227.77      233.26     26.89 o 
  -7   6   4      262.52      275.93     14.03 o 
  -6   6   4      577.18      584.02     27.48 o 
  -5   6   4     1004.95      982.14     30.98 o 
  -4   6   4     6147.02     6417.80    225.66 o 
  -3   6   4      229.57      263.07      8.18 o 
  -2   6   4     2694.84     2693.28     77.75 o 
  -1   6   4      401.59      375.90     70.74 o 
   0   6   4     2484.85     2433.71     56.12 o 
   1   6   4        6.41       15.78     13.45 o 
   2   6   4     3330.13     3173.24     59.63 o 
   3   6   4      962.89     1020.14     43.26 o 
   4   6   4     2527.25     2476.97     46.77 o 
   5   6   4        0.77       -3.51     11.11 o 
   6   6   4     4307.70     4255.34     23.97 o 
   7   6   4       33.27       45.01     14.03 o 
   8   6   4      321.49      357.78     22.22 o 
   9   6   4        3.60       -6.43     20.46 o 
  10   6   4      131.34      152.58     17.54 o 
 -10   7   4       33.80       24.55     18.71 o 
  -9   7   4        0.92       -8.18     15.20 o 
  -8   7   4        5.89      -18.12     28.65 o 
  -7   7   4      135.77      139.14     20.46 o 
  -6   7   4       26.34       21.63     21.05 o 
  -5   7   4      460.37      445.47     21.05 o 
  -4   7   4     1009.60     1017.21     34.49 o 
  -3   7   4     1535.96     1557.97     56.12 o 
  -2   7   4       37.40       40.92     13.45 o 
  -1   7   4     2015.83     2343.10     48.52 o 
   0   7   4     1300.61     1251.64     42.09 o 
   1   7   4     1597.13     1720.49     44.43 o 
   2   7   4      128.29      139.14     11.11 o 
   3   7   4     1806.47     1892.37     52.61 o 
   4   7   4      107.78      112.83     17.54 o 
   5   7   4     2732.10     2685.09     61.97 o 
   6   7   4       56.24       44.43     16.95 o 
   7   7   4      233.57      231.50     26.89 o 
   8   7   4       78.65       73.08     16.95 o 
   9   7   4        8.58       24.55     29.23 o 
  10   7   4       25.23       22.80     26.89 o 
 -10   8   4       77.03       90.03     18.12 o 
  -9   8   4       25.91       18.12     14.03 o 
  -8   8   4      240.18      228.58     23.97 o 
  -7   8   4      234.64      215.72     16.95 o 
  -6   8   4      742.32      718.48     33.91 o 
  -5   8   4     1030.89     1006.11     41.51 o 
  -4   8   4     2073.86     2206.89     71.91 o 
  -3   8   4        1.96       -5.26     14.03 o 
  -2   8   4     1616.64     1499.51     21.63 o 
  -1   8   4      389.08      285.87     16.95 o 
   0   8   4     4918.54     4970.32    220.40 o 
   1   8   4     4936.79     5351.48    142.64 o 
   2   8   4     2114.55     2015.14     57.29 o 
   3   8   4     1523.96     1469.11     42.09 o 
   4   8   4      612.49      674.05     28.65 o 
   5   8   4      883.64      885.09     22.22 o 
   6   8   4      315.25        4.09    164.86 o 
   7   8   4       47.70       54.95     52.61 o 
   8   8   4       90.10       98.21     15.78 o 
   9   8   4        3.98       14.62     23.38 o 
  10   8   4      166.81      196.43     29.23 o 
 -10   9   4      104.06       94.12     33.91 o 
  -9   9   4       26.14       27.48     24.55 o 
  -8   9   4       32.03       23.97     24.55 o 
  -7   9   4       76.10       78.34      8.18 o 
  -6   9   4        3.03        2.34      9.35 o 
  -5   9   4      348.72      323.87     15.78 o 
  -4   9   4       28.70       28.06     15.78 o 
  -3   9   4     1452.48     1353.36     22.22 o 
  -2   9   4        7.86        2.34     13.45 o 
  -1   9   4     1466.67     1423.51     47.94 o 
   0   9   4     3330.12     3772.46    194.09 o 
   1   9   4      493.86      492.82     16.95 o 
   2   9   4      588.96      568.24     19.88 o 
   3   9   4     1048.18      971.61     38.00 o 
   4   9   4      189.45      188.83     15.78 o 
   5   9   4      119.00      121.60     19.29 o 
   6   9   4        1.31        4.68     11.69 o 
   7   9   4      436.22      447.81     28.06 o 
   8   9   4       38.07       29.81     21.63 o 
   9   9   4       52.65       70.15     16.95 o 
  10   9   4       27.43       22.80     28.06 o 
 -10  10   4       88.01       68.40     36.83 o 
  -9  10   4       47.42       61.97     20.46 o 
  -8  10   4      285.45      243.78     28.65 o 
  -7  10   4      108.24      114.00     18.71 o 
  -6  10   4      371.92      358.36     26.89 o 
  -5  10   4      640.60      689.25     30.40 o 
  -4  10   4     1003.73      969.28     32.15 o 
  -3  10   4      910.80      840.66     30.40 o 
  -2  10   4      880.38      850.60     20.46 o 
  -1  10   4     1367.76     1452.74     50.28 o 
   0  10   4     6657.04     6669.76    315.69 o 
   1  10   4     1495.96     1567.33     66.06 o 
   2  10   4     2368.68     2285.22     49.11 o 
   3  10   4      936.80      877.49     23.97 o 
   4  10   4     3557.19     3515.82     84.77 o 
   5  10   4      101.91      104.06     13.45 o 
   6  10   4      785.35      742.45     29.23 o 
   7  10   4      331.37       12.28    199.94 o 
   8  10   4      265.59      293.47     31.57 o 
   9  10   4       30.48       44.43     21.63 o 
  -9  11   4       48.75       53.78     14.03 o 
  -8  11   4       32.18       31.57     18.12 o 
  -7  11   4      179.15      155.51     15.20 o 
  -6  11   4       74.13       56.71     14.62 o 
  -5  11   4      356.64      367.13     24.55 o 
  -4  11   4      222.76      202.86     11.69 o 
  -3  11   4      627.03      621.44     31.57 o 
  -2  11   4      262.29      232.09      9.94 o 
  -1  11   4     1469.98     1411.24     30.40 o 
   0  11   4      373.64      378.24     21.63 o 
   1  11   4     1062.85     1106.07     47.94 o 
   2  11   4       32.00       28.06     12.28 o 
   3  11   4      308.49      302.24     20.46 o 
   4  11   4        3.74      -10.52     12.28 o 
   5  11   4       93.87       71.32     14.03 o 
   6  11   4      125.49      121.60     18.71 o 
   7  11   4      849.59      693.34     93.54 o 
   8  11   4       93.62       73.66     25.72 o 
   9  11   4      214.36      189.41     32.15 o 
  -9  12   4       15.15       23.38     23.97 o 
  -8  12   4      195.00      199.94     24.55 o 
  -7  12   4      329.61      289.96     35.08 o 
  -6  12   4      516.36      489.31     43.85 o 
  -5  12   4      145.91      126.27     17.54 o 
  -4  12   4      141.95      147.32     21.63 o 
  -3  12   4      345.40      347.84     13.45 o 
  -2  12   4     1799.76     1739.20     32.74 o 
  -1  12   4     1649.97     1655.02     30.40 o 
   0  12   4     1704.34     1644.50     80.68 o 
   1  12   4      985.27      978.63     42.09 o 
   2  12   4      315.65      306.33     15.20 o 
   3  12   4      418.31      453.65     23.38 o 
   4  12   4      935.04      930.69     39.75 o 
   5  12   4       17.25       22.80     16.37 o 
   6  12   4      470.45      451.32     28.65 o 
   7  12   4      392.83      394.02     18.71 o 
   8  12   4      156.11      156.09     20.46 o 
   9  12   4       63.86       71.32     29.81 o 
  -9  13   4      105.12       93.54     18.71 o 
  -8  13   4       10.87        9.94     12.86 o 
  -7  13   4      195.61      212.21     31.57 o 
  -6  13   4      130.68      110.49     23.97 o 
  -5  13   4      301.95      269.50     32.15 o 
  -4  13   4     1192.71     1093.80     61.97 o 
  -3  13   4       33.81       35.66      9.35 o 
  -2  13   4      160.07      173.04     19.29 o 
  -1  13   4      759.40      765.83     29.81 o 
   0  13   4      276.65      266.00     11.69 o 
   1  13   4      427.61      407.47     25.72 o 
   2  13   4       23.12       27.48     15.20 o 
   3  13   4      572.83      550.11     30.40 o 
   4  13   4      241.78      249.63     18.71 o 
   5  13   4        2.64        8.77     16.37 o 
   6  13   4      349.42      355.44     25.14 o 
   7  13   4      354.30      321.53     36.25 o 
   8  13   4      227.41      260.73     16.37 o 
   9  13   4       83.21       98.80     23.97 o 
  -8  14   4       39.32       23.97     21.05 o 
  -7  14   4      147.19      163.10     20.46 o 
  -6  14   4      266.80      226.83     38.58 o 
  -5  14   4      365.57      323.87     33.32 o 
  -4  14   4       44.33       46.18     22.80 o 
  -3  14   4      106.45      117.51     25.72 o 
  -2  14   4      733.47      696.85     29.23 o 
  -1  14   4      346.70      378.82     19.88 o 
   0  14   4      865.95      909.65     39.75 o 
   1  14   4      598.81      574.08     29.23 o 
   2  14   4      624.93      636.05     30.98 o 
   3  14   4      578.75      596.88     26.31 o 
   4  14   4      122.84      126.86     21.05 o 
   5  14   4       34.49       40.92     20.46 o 
   6  14   4      361.07      344.33     16.37 o 
   7  14   4       88.07       84.77     28.06 o 
   8  14   4      126.14      137.38     21.05 o 
  -8  15   4        2.07        9.35     35.08 o 
  -7  15   4      227.54      218.64     29.81 o 
  -6  15   4        0.43      -18.71     29.23 o 
  -5  15   4      348.87      312.76     32.74 o 
  -4  15   4      372.67      340.24     32.74 o 
  -3  15   4       76.47       76.00     15.20 o 
  -2  15   4     1019.28      951.15     48.52 o 
  -1  15   4      208.61      210.46     22.22 o 
   0  15   4       26.79       23.38      9.94 o 
   1  15   4      926.48      858.20     44.43 o 
   2  15   4      397.06      381.75     21.63 o 
   3  15   4     1339.32     1252.81     56.71 o 
   4  15   4      220.99      242.03     23.38 o 
   5  15   4      112.75      103.48     21.05 o 
   6  15   4      283.48      260.15     25.72 o 
   7  15   4       71.98       51.45     19.29 o 
   8  15   4       42.26        1.75     27.48 o 
  -8  16   4       33.26       36.25     31.57 o 
  -7  16   4      133.45      131.54     17.54 o 
  -6  16   4       91.96      121.01     28.65 o 
  -5  16   4      410.61      426.18     39.75 o 
  -4  16   4       85.48       81.84     22.80 o 
  -3  16   4      441.70      446.05     36.83 o 
  -2  16   4       17.73       25.72     12.28 o 
  -1  16   4      785.74      768.76     35.08 o 
   0  16   4      570.76      537.25     21.05 o 
   1  16   4     1216.13     1201.95     43.85 o 
   2  16   4       55.69       63.72      8.77 o 
   3  16   4      418.42      460.08     38.00 o 
   4  16   4      382.38      350.76     23.97 o 
   5  16   4      277.23      285.29     22.80 o 
   6  16   4      143.73      184.15     15.78 o 
   7  16   4       80.57       88.28     19.29 o 
   8  16   4       53.68       57.29     32.15 o 
  -7  17   4       77.95       99.97     30.98 o 
  -6  17   4        0.48       24.55     48.52 o 
  -5  17   4       72.45      104.64     35.66 o 
  -4  17   4      205.89      174.80     42.68 o 
  -3  17   4       13.17       11.69     23.97 o 
  -2  17   4       27.85       21.63     13.45 o 
  -1  17   4      240.08      211.63     26.31 o 
   0  17   4      180.43      203.44     12.86 o 
   1  17   4      157.98      160.77     23.38 o 
   2  17   4        7.29        5.85     16.37 o 
   3  17   4      148.31      139.14     15.78 o 
   4  17   4      315.37      278.27     36.83 o 
   5  17   4      152.25      166.03     17.54 o 
   6  17   4      277.49      271.26     20.46 o 
   7  17   4       27.12        8.18     16.95 o 
  -7  18   4       40.85       23.97     35.08 o 
  -6  18   4       69.62       73.08     27.48 o 
  -5  18   4      342.91      368.30     19.88 o 
  -4  18   4      435.03      491.07     32.15 o 
  -3  18   4      248.04      226.83     32.74 o 
  -2  18   4      463.31      452.48     23.38 o 
  -1  18   4      517.73      474.70     34.49 o 
   0  18   4      472.50      473.53     36.25 o 
   1  18   4      486.85      477.62     22.22 o 
   2  18   4      103.14      123.35     15.78 o 
   3  18   4      337.24      329.13     28.06 o 
   4  18   4      110.11      102.89     30.40 o 
   5  18   4      274.81      274.76     30.98 o 
   6  18   4      148.02      137.38     19.29 o 
   7  18   4      126.36      163.10     23.38 o 
  -6  19   4       25.70       56.71     22.22 o 
  -5  19   4        2.80        8.77     20.46 o 
  -4  19   4       55.45       57.88     25.72 o 
  -3  19   4      336.51      294.64     43.26 o 
  -2  19   4      418.21      423.25     38.00 o 
  -1  19   4      282.90      270.67     22.22 o 
   0  19   4      306.64      311.59     23.97 o 
   1  19   4       15.27        5.26     15.20 o 
   2  19   4      324.06      343.75     23.38 o 
   3  19   4       63.97       47.35     18.71 o 
   4  19   4      278.57      289.96     38.00 o 
   5  19   4       32.00       38.58     20.46 o 
   6  19   4       69.10       81.26     25.72 o 
  -6  20   4        1.37       30.98     29.81 o 
  -5  20   4      291.87      316.27     20.46 o 
  -4  20   4        1.64       25.72     19.88 o 
  -3  20   4       10.13        1.75     21.63 o 
  -2  20   4      244.38      223.32     29.81 o 
  -1  20   4      233.85      232.09     25.14 o 
   0  20   4      192.35      149.07     22.22 o 
   1  20   4      259.73      299.32     21.63 o 
   2  20   4        1.01      -11.69     17.54 o 
   3  20   4      169.47      187.07     16.37 o 
   4  20   4       64.99       54.95     25.14 o 
   5  20   4      166.05      162.52     20.46 o 
  -5  21   4       11.08       -6.43     26.31 o 
  -4  21   4        0.68       11.69     21.63 o 
  -3  21   4      177.37      154.34     27.48 o 
  -2  21   4       58.39       53.78     27.48 o 
  -1  21   4      116.43       99.38     15.20 o 
   0  21   4      158.34      140.89     25.72 o 
   1  21   4       54.76       39.17     19.88 o 
   2  21   4      124.04      108.74     18.71 o 
   3  21   4        0.36       -5.85     25.14 o 
   4  21   4       42.61       40.34     32.74 o 
   5  21   4       17.56       12.28     16.95 o 
  -4  22   4        2.84       14.62     19.88 o 
  -3  22   4      101.93       58.46     22.80 o 
  -2  22   4       15.27       32.15     19.88 o 
  -1  22   4      464.02      463.59     40.92 o 
   0  22   4      213.63      235.60     16.37 o 
   1  22   4      356.65      364.21     32.74 o 
   2  22   4       13.43       23.38     19.29 o 
   3  22   4       68.15       70.15     34.49 o 
   4  22   4       24.72       34.49     22.80 o 
  -2  23   4       58.19       77.17     42.68 o 
  -1  23   4       26.11       37.41     26.89 o 
   0  23   4      218.91      216.89     25.14 o 
   1  23   4        1.49       -5.26     16.37 o 
   2  23   4      167.26      178.89     25.14 o 
  -9   0   5       42.52       55.54     20.46 o 
  -7   0   5      690.68      723.74     28.65 o 
  -5   0   5     2003.75     1845.01     40.92 o 
  -3   0   5     6054.35     6480.35    122.77 o 
  -1   0   5     1973.87     2106.33     29.23 o 
   1   0   5     7744.30     7313.41    150.24 o 
   3   0   5     1443.71     1301.33     24.55 o 
   5   0   5     1376.56     1305.42     19.29 o 
   7   0   5     1004.46     1020.14     32.15 o 
   9   0   5      240.26      239.10     19.29 o 
 -10   1   5        9.86       11.11     19.88 o 
  -9   1   5       80.22       85.94     13.45 o 
  -8   1   5      948.95      975.71     11.11 o 
  -7   1   5        5.19       -0.58     17.54 o 
  -6   1   5      968.30      982.72     29.81 o 
  -5   1   5      241.91      232.67     13.45 o 
  -4   1   5      120.26      117.51      9.94 o 
  -3   1   5        1.20       14.03     10.52 o 
  -2   1   5      442.04      422.09     17.54 o 
  -1   1   5      183.38      184.15      6.43 o 
   0   1   5      857.63      734.85     12.28 o 
   1   1   5       84.06       95.88      7.02 o 
   2   1   5    13159.90    13862.75    296.39 o 
   3   1   5        0.96       -1.75      5.85 o 
   4   1   5     1629.82     1489.57     10.52 o 
   5   1   5        7.87       12.28     16.37 o 
   6   1   5      590.05      572.33     16.95 o 
   7   1   5       11.60        2.92     20.46 o 
   8   1   5      238.11      257.23     19.29 o 
   9   1   5        0.11       -8.77     19.88 o 
  10   1   5      268.74      270.67     26.31 o 
 -10   2   5        0.29        1.75     14.62 o 
  -9   2   5       90.00       96.46     19.29 o 
  -8   2   5       48.12       45.01     16.95 o 
  -7   2   5      283.30      281.78     10.52 o 
  -6   2   5       78.46       80.09     12.86 o 
  -5   2   5      406.40      447.81     12.86 o 
  -4   2   5     1230.02     1329.39     33.91 o 
  -3   2   5        8.41       21.63      6.43 o 
  -2   2   5      321.29      319.19      6.43 o 
  -1   2   5      388.36      365.38     10.52 o 
   0   2   5     1052.44     1048.78     29.81 o 
   1   2   5      962.32      991.49     17.54 o 
   2   2   5     4342.59     5015.33     77.75 o 
   3   2   5     1963.88     1950.83     15.78 o 
   4   2   5       29.97       30.40     13.45 o 
   5   2   5      547.51      492.82     13.45 o 
   6   2   5        0.69        2.34     10.52 o 
   7   2   5      335.15      332.64     21.05 o 
   8   2   5      102.10      102.31     24.55 o 
   9   2   5      307.94      313.93     28.06 o 
  10   2   5        6.57       -5.85     23.97 o 
 -10   3   5       67.37       57.29     26.89 o 
  -9   3   5       16.03       10.52     14.03 o 
  -8   3   5      507.45      508.61     21.63 o 
  -7   3   5        2.95        1.75     12.28 o 
  -6   3   5      512.75      573.50     15.20 o 
  -5   3   5        8.32       -1.17      9.35 o 
  -4   3   5     6720.46     7062.03    192.34 o 
  -3   3   5     2697.20     3075.61     59.05 o 
  -2   3   5     1602.77     1572.59     43.26 o 
  -1   3   5      348.01      360.70     15.20 o 
   0   3   5     1022.34     1100.23     22.80 o 
   1   3   5     2663.88     2888.54     54.37 o 
   2   3   5     1858.01     1903.48     43.26 o 
   3   3   5        3.39        3.51      7.60 o 
   4   3   5     1139.06     1152.84     23.97 o 
   5   3   5        4.40        7.60     10.52 o 
   6   3   5      713.76      716.73     23.38 o 
   7   3   5       18.53       18.12     11.69 o 
   8   3   5       68.44       72.49     13.45 o 
   9   3   5       81.81      100.55     30.40 o 
  10   3   5      174.09      198.77     22.22 o 
 -10   4   5        1.64       -5.26     12.28 o 
  -9   4   5       69.63       76.58     21.05 o 
  -8   4   5       13.15       17.54     13.45 o 
  -7   4   5      581.79      582.27     19.29 o 
  -6   4   5      285.64      275.93     11.11 o 
  -5   4   5     1368.26     1404.22     14.62 o 
  -4   4   5     2469.64     2554.14     25.14 o 
  -3   4   5      599.34      574.08     22.22 o 
  -2   4   5     2441.40     1952.58    308.09 o 
  -1   4   5     1900.31     1734.52     49.69 o 
   0   4   5       18.62       11.69      5.85 o 
   1   4   5     3608.21     3729.20     70.74 o 
   2   4   5      344.10      370.06     11.69 o 
   3   4   5     2787.22     2762.85     54.95 o 
   4   4   5      303.72      309.26     20.46 o 
   5   4   5     1599.48     1586.03     28.65 o 
   6   4   5       61.74       80.68     17.54 o 
   7   4   5       14.08       21.05     18.71 o 
   8   4   5        0.19      -13.45     21.63 o 
   9   4   5      239.46      255.47     19.29 o 
  10   4   5       13.16       -5.85     42.09 o 
 -10   5   5       30.20       27.48     19.29 o 
  -9   5   5        2.64        4.09     17.54 o 
  -8   5   5      120.15      117.51     14.03 o 
  -7   5   5       63.77       54.37     55.54 o 
  -6   5   5      192.95      202.86     16.95 o 
  -5   5   5      150.85      142.06     12.28 o 
  -4   5   5     3169.25     3281.98     52.61 o 
  -3   5   5      101.78       82.43      7.60 o 
  -2   5   5      119.71       80.09      8.18 o 
  -1   5   5        1.38        8.77     10.52 o 
   0   5   5     3372.25     3377.27    103.48 o 
   1   5   5      838.94      872.82     32.15 o 
   2   5   5     1042.61     1071.00     35.66 o 
   3   5   5       54.75       54.37     20.46 o 
   4   5   5     1873.33     1840.34     35.08 o 
   5   5   5      197.82      177.14     21.05 o 
   6   5   5     1060.16     1045.27     19.88 o 
   7   5   5      185.69      185.90     14.62 o 
   8   5   5       45.21       41.51     14.62 o 
   9   5   5      115.47      115.75     20.46 o 
  10   5   5      106.51      118.09     19.88 o 
 -10   6   5        9.65        4.09     14.62 o 
  -9   6   5       16.31       26.31     14.62 o 
  -8   6   5       18.18       14.62     15.20 o 
  -7   6   5      748.47      728.42     18.71 o 
  -6   6   5        0.25        3.51     14.03 o 
  -5   6   5      504.72      513.87     32.15 o 
  -4   6   5       84.92       74.24     14.03 o 
  -3   6   5     1649.52     1588.96     45.60 o 
  -2   6   5       47.85       67.23      7.60 o 
  -1   6   5       53.19       37.41      8.77 o 
   0   6   5       10.50        8.77      8.77 o 
   1   6   5     1111.25     1069.83     26.89 o 
   2   6   5      370.82      361.87      9.94 o 
   3   6   5     2369.35     2354.79     52.03 o 
   4   6   5      669.34      681.07     26.31 o 
   5   6   5     3120.67     3011.89     21.63 o 
   6   6   5       32.16        4.68     12.86 o 
   7   6   5       72.44       86.52     14.62 o 
   8   6   5        5.06        4.68     15.78 o 
   9   6   5      218.97      250.21     29.23 o 
  10   6   5       48.81       43.85     21.63 o 
 -10   7   5       48.16       63.72     23.38 o 
  -9   7   5       56.23       49.11     12.86 o 
  -8   7   5      110.04      114.58     17.54 o 
  -7   7   5      102.66      117.51     12.86 o 
  -6   7   5      336.76      305.75     21.05 o 
  -5   7   5      568.17      567.07     56.12 o 
  -4   7   5     1767.82     1740.37     48.52 o 
  -3   7   5      215.57      235.01     33.32 o 
  -2   7   5       24.56       28.06     13.45 o 
  -1   7   5       24.20       64.89      8.77 o 
   0   7   5      841.08      735.43     29.81 o 
   1   7   5      403.31      417.99     16.95 o 
   2   7   5     1713.54     1648.00     48.52 o 
   3   7   5      161.19      158.43     23.97 o 
   4   7   5     1190.56     1233.52     36.25 o 
   5   7   5       26.97       33.91     17.54 o 
   6   7   5       28.00       46.18     15.78 o 
   7   7   5      168.89      175.38     14.62 o 
   8   7   5       19.14       33.32     19.29 o 
   9   7   5        0.22        5.85     26.31 o 
  10   7   5       39.34       45.01     36.83 o 
 -10   8   5       12.91       21.05     25.14 o 
  -9   8   5       27.31       40.34     11.69 o 
  -8   8   5       32.64       37.41     21.63 o 
  -7   8   5      387.07      361.29     26.31 o 
  -6   8   5       96.57      102.31     15.78 o 
  -5   8   5      724.70      726.08     22.80 o 
  -4   8   5        0.96      -11.69     43.26 o 
  -3   8   5     1999.37     2011.63     61.38 o 
  -2   8   5       10.80       15.78      9.35 o 
  -1   8   5      216.80      175.38     12.28 o 
   0   8   5      991.60     1071.58     36.83 o 
   1   8   5      963.12      737.77    115.75 o 
   2   8   5      395.00      354.86     16.37 o 
   3   8   5     3167.42     3174.41    114.00 o 
   4   8   5     3317.22     3373.17     64.89 o 
   5   8   5     1748.55     1757.32     57.29 o 
   6   8   5      157.06      156.67     12.86 o 
   7   8   5      278.91      299.90     14.03 o 
   8   8   5        1.22        9.94     18.12 o 
   9   8   5      168.85      182.40     33.32 o 
 -10   9   5       37.96       32.15     24.55 o 
  -9   9   5       81.29       89.44     28.65 o 
  -8   9   5      125.92      120.43     18.71 o 
  -7   9   5      145.03      136.80     21.63 o 
  -6   9   5       99.46       95.88     15.20 o 
  -5   9   5        5.37      -23.97     26.89 o 
  -4   9   5      548.48      510.36     14.03 o 
  -3   9   5      205.91      210.46     20.46 o 
  -2   9   5      157.69      131.54     14.03 o 
  -1   9   5        2.24        0.00     15.78 o 
   0   9   5      992.07      973.37     40.34 o 
   1   9   5     2435.18     2513.80     81.84 o 
   2   9   5     1027.35      934.20     20.46 o 
   3   9   5      370.43      384.09      9.94 o 
   4   9   5     1209.94     1254.56     39.75 o 
   5   9   5      185.79      169.54     15.20 o 
   6   9   5      431.39      425.59     24.55 o 
   7   9   5      291.11      306.92     25.14 o 
   8   9   5      167.58      167.78     18.71 o 
   9   9   5        4.86       23.38     26.31 o 
  -9  10   5       72.95       59.63     26.31 o 
  -8  10   5       12.06        3.51     12.28 o 
  -7  10   5      146.76      136.21     18.71 o 
  -6  10   5      384.03      416.82     22.80 o 
  -5  10   5       58.48       69.57     16.95 o 
  -4  10   5       33.21       32.15     15.20 o 
  -3  10   5     1219.35     1167.46     46.18 o 
  -2  10   5      240.05      274.18     19.88 o 
  -1  10   5     1249.71     1206.04     29.23 o 
   0  10   5        1.58        5.85      8.18 o 
   1  10   5     1773.51     1818.71     53.20 o 
   2  10   5      183.53      149.66     12.86 o 
   3  10   5      772.01      778.11     17.54 o 
   4  10   5      152.94      171.29     24.55 o 
   5  10   5       47.42       42.68     11.69 o 
   6  10   5       99.65       94.12     20.46 o 
   7  10   5      252.77      284.70     23.38 o 
   8  10   5      141.66      116.34     19.88 o 
   9  10   5      167.11      145.57     23.38 o 
  -9  11   5      104.16      116.92     25.14 o 
  -8  11   5      119.83      126.27     22.22 o 
  -7  11   5      329.79      341.99     21.63 o 
  -6  11   5       42.95       49.11     17.54 o 
  -5  11   5       28.12       18.12     18.12 o 
  -4  11   5     1105.08     1178.56     46.77 o 
  -3  11   5      111.36      106.98     11.69 o 
  -2  11   5     2992.08     2999.03     26.31 o 
  -1  11   5      783.52      781.03     28.06 o 
   0  11   5      510.75      525.56     25.14 o 
   1  11   5     1110.22     1138.23     35.66 o 
   2  11   5      513.70      490.48     19.88 o 
   3  11   5      123.00      123.35     15.20 o 
   4  11   5      250.42      255.47     19.88 o 
   5  11   5      448.42      419.16     18.71 o 
   6  11   5      136.66      140.89     30.98 o 
   7  11   5      130.06      125.69     23.97 o 
   8  11   5      355.23      413.32     23.97 o 
   9  11   5       19.03       28.06     29.23 o 
  -9  12   5      110.68      106.40     26.89 o 
  -8  12   5       17.65       33.91     18.12 o 
  -7  12   5      111.10      127.44     26.31 o 
  -6  12   5        2.39       11.69     27.48 o 
  -5  12   5      148.94      152.00     19.88 o 
  -4  12   5      324.40      339.07     22.80 o 
  -3  12   5      410.10      382.33     11.11 o 
  -2  12   5      630.02      619.68     13.45 o 
  -1  12   5     1978.24     1973.04    108.15 o 
   0  12   5      482.56      457.75     22.80 o 
   1  12   5     1334.59     1310.10     47.94 o 
   2  12   5       10.58       -1.75     11.69 o 
   3  12   5      287.98      296.39     15.78 o 
   4  12   5     1164.91     1132.38     25.14 o 
   5  12   5      139.08      146.15     10.52 o 
   6  12   5      297.71      303.41     33.32 o 
   7  12   5      521.57      524.98     21.05 o 
   8  12   5      259.57      327.38     33.91 o 
   9  12   5       80.00       67.23     31.57 o 
  -9  13   5       25.55       67.81     35.08 o 
  -8  13   5       49.42       67.81     17.54 o 
  -7  13   5      105.16      111.66     23.38 o 
  -6  13   5      323.76      326.21     23.38 o 
  -5  13   5       75.12       87.69     19.88 o 
  -4  13   5       24.75       16.37     13.45 o 
  -3  13   5      254.35      264.24     23.97 o 
  -2  13   5     1579.41     1521.73     73.66 o 
  -1  13   5      495.34      509.78     21.63 o 
   0  13   5      193.51      199.94     19.88 o 
   1  13   5     1041.13     1030.07     43.26 o 
   2  13   5      317.31      297.56     18.12 o 
   3  13   5      254.30      268.33     22.80 o 
   4  13   5       12.68        8.77     18.71 o 
   5  13   5       85.86       86.52     15.20 o 
   6  13   5      390.17      373.56     24.55 o 
   7  13   5       96.81       88.86     26.31 o 
   8  13   5      330.45      380.58     19.88 o 
  -8  14   5       10.22       12.28     18.12 o 
  -7  14   5      160.54      201.10     20.46 o 
  -6  14   5      165.90      181.81     23.38 o 
  -5  14   5       42.45       53.78     19.29 o 
  -4  14   5      980.90     1051.12     59.63 o 
  -3  14   5      211.63      227.41     23.38 o 
  -2  14   5      456.77      478.21     14.03 o 
  -1  14   5      848.47      828.97     37.41 o 
   0  14   5      311.11      330.89     20.46 o 
   1  14   5      380.20      361.29     22.80 o 
   2  14   5       55.46       43.85     14.62 o 
   3  14   5      332.62      315.69     16.95 o 
   4  14   5      825.65      840.08     28.06 o 
   5  14   5       16.37       25.72     14.03 o 
   6  14   5      176.45      178.30     17.54 o 
   7  14   5      384.63      441.38     43.85 o 
   8  14   5      111.29      125.11     19.29 o 
  -8  15   5        4.01       -6.43     21.05 o 
  -7  15   5      147.52      157.26     22.22 o 
  -6  15   5       81.23       80.09     29.23 o 
  -5  15   5      161.38      204.61     22.80 o 
  -4  15   5      187.03      162.52     19.29 o 
  -3  15   5      412.85      423.25     21.63 o 
  -2  15   5      193.17      182.98     15.20 o 
  -1  15   5      385.57      362.46     28.65 o 
   0  15   5      155.83      136.80     12.86 o 
   1  15   5      409.63      426.76     22.80 o 
   2  15   5      305.24      294.06     16.95 o 
   3  15   5      425.47      424.42     25.14 o 
   4  15   5      348.07      318.61     28.65 o 
   5  15   5      131.64      112.83     19.29 o 
   6  15   5      222.80      209.29     21.63 o 
   7  15   5       19.64       16.95     19.29 o 
   8  15   5       46.61       42.09     23.97 o 
  -7  16   5      113.30       94.71     23.38 o 
  -6  16   5       37.62       18.71     26.31 o 
  -5  16   5      166.03      189.41     22.80 o 
  -4  16   5      124.67      117.51     19.88 o 
  -3  16   5       44.58       18.12     43.85 o 
  -2  16   5      135.85      130.95     14.03 o 
  -1  16   5      570.98      555.38     27.48 o 
   0  16   5       10.19       18.71     17.54 o 
   1  16   5       68.69       83.60     12.86 o 
   2  16   5       11.03       12.86     21.63 o 
   3  16   5      452.23      423.25     36.25 o 
   4  16   5      536.84      490.48     32.15 o 
   5  16   5      108.11      111.66     14.03 o 
   6  16   5      252.54      246.70     29.23 o 
   7  16   5       59.37       52.03     22.22 o 
  -7  17   5      121.38      131.54     26.31 o 
  -6  17   5       53.52       57.29     28.65 o 
  -5  17   5      208.34      220.98     40.92 o 
  -4  17   5      242.75      237.35     38.00 o 
  -3  17   5      402.14      327.38     71.91 o 
  -2  17   5      176.38      154.92     25.14 o 
  -1  17   5      304.38      267.75     31.57 o 
   0  17   5      245.75      257.81     22.80 o 
   1  17   5       38.13       54.37     14.03 o 
   2  17   5        1.48        1.17     19.29 o 
   3  17   5      706.91      699.77     44.43 o 
   4  17   5      170.78      172.46     19.29 o 
   5  17   5      310.20      310.43     14.62 o 
   6  17   5      156.01      154.34     25.14 o 
   7  17   5      176.26      216.89     25.14 o 
  -6  18   5       30.51       38.00     26.89 o 
  -5  18   5       27.56       22.22     22.80 o 
  -4  18   5       56.37       67.23     28.65 o 
  -3  18   5       29.03       14.03     14.62 o 
  -2  18   5      254.60      246.70     32.15 o 
  -1  18   5       74.22       76.58     18.12 o 
   0  18   5      362.06      369.47     23.38 o 
   1  18   5        6.74        5.85     25.72 o 
   2  18   5       59.23       72.49     18.71 o 
   3  18   5        1.05        3.51     22.22 o 
   4  18   5      248.68      267.16     19.88 o 
   5  18   5       57.37       53.78     20.46 o 
   6  18   5       66.67       70.74     25.14 o 
  -6  19   5       23.66       -1.17     38.00 o 
  -5  19   5      215.62      280.03     28.06 o 
  -4  19   5        5.14       33.32     21.63 o 
  -3  19   5       59.88       66.65     21.63 o 
  -2  19   5      391.63      342.58     49.69 o 
  -1  19   5      416.87      411.56     45.01 o 
   0  19   5       83.37       68.40     24.55 o 
   1  19   5        4.00       16.95     13.45 o 
   2  19   5        2.60        5.26     18.12 o 
   3  19   5      388.98      346.67     32.74 o 
   4  19   5      101.39       94.71     16.95 o 
   5  19   5      124.22      106.40     21.63 o 
   6  19   5       22.53       16.95     16.95 o 
  -5  20   5        4.57      -16.95     33.32 o 
  -4  20   5        0.92      -16.95     21.63 o 
  -3  20   5      222.85      256.06     23.97 o 
  -2  20   5      379.40      400.45     21.05 o 
  -1  20   5      152.54      133.87     21.63 o 
   0  20   5      183.93      196.43     13.45 o 
   1  20   5      124.23      145.57     19.29 o 
   2  20   5      197.70      210.46     23.97 o 
   3  20   5        6.70        9.35     22.80 o 
   4  20   5      104.98       90.03     21.05 o 
   5  20   5       91.66      106.40     23.38 o 
  -4  21   5        7.34       -1.17     49.11 o 
  -3  21   5      213.49      239.10     25.72 o 
  -2  21   5       45.88       43.26     21.05 o 
  -1  21   5      236.10      207.53     30.40 o 
   0  21   5       64.60       66.06     15.78 o 
   1  21   5      170.53      192.34     17.54 o 
   2  21   5        6.28        7.60     18.12 o 
   3  21   5       59.51       63.72     21.05 o 
   4  21   5       66.46       68.98     16.95 o 
  -3  22   5       66.89       63.14     28.06 o 
  -2  22   5      183.05      215.72     22.22 o 
  -1  22   5        1.62       -9.94     32.15 o 
   0  22   5      164.85      181.81     33.32 o 
   1  22   5        3.50       -8.77     22.22 o 
   2  22   5       93.00      105.81     25.14 o 
   3  22   5        1.45       11.69     25.72 o 
  -1  23   5      316.07      349.59     32.15 o 
   0  23   5        1.11        2.92     26.89 o 
   1  23   5      115.37      114.00     25.72 o 
 -10   0   6       23.69       43.85     22.80 o 
  -8   0   6      286.44      296.98     17.54 o 
  -6   0   6      334.23      388.18     19.88 o 
  -4   0   6      634.21      591.04     15.78 o 
  -2   0   6     3113.09     3167.39     80.09 o 
   0   0   6     4801.62     4954.53     85.35 o 
   2   0   6     1910.40     1936.80     32.15 o 
   4   0   6       29.34       14.03     18.71 o 
   6   0   6      417.52      434.95     15.78 o 
   8   0   6      432.95      446.64     26.89 o 
  10   0   6      414.54      492.82     26.31 o 
 -10   1   6        0.06       -7.02     12.86 o 
  -9   1   6      235.18      236.77     16.95 o 
  -8   1   6       13.85       16.95     15.20 o 
  -7   1   6      387.87      405.72     13.45 o 
  -6   1   6       28.75       27.48      9.94 o 
  -5   1   6     1406.52     1383.18     26.31 o 
  -4   1   6        0.84        1.17      7.02 o 
  -3   1   6     1419.78     1439.30     33.91 o 
  -2   1   6        6.09       24.55      8.77 o 
  -1   1   6     3364.15     3393.63     72.49 o 
   0   1   6       39.03       88.28     18.12 o 
   1   1   6     9820.79    10342.84    154.34 o 
   2   1   6     1285.18     1435.79     17.54 o 
   3   1   6     1839.65     1701.79     15.78 o 
   4   1   6       26.16       22.22      7.60 o 
   5   1   6     1083.05     1023.64     35.66 o 
   6   1   6       29.18       19.88     13.45 o 
   7   1   6      901.69      900.29     25.14 o 
   8   1   6        2.10       16.37     28.06 o 
   9   1   6      575.18      556.54     19.88 o 
  10   1   6        2.98       -9.35     21.05 o 
 -10   2   6       46.53       56.71     22.80 o 
  -9   2   6       62.63       78.92     15.78 o 
  -8   2   6      354.73      348.42     14.62 o 
  -7   2   6       35.30       32.74     14.62 o 
  -6   2   6      311.08      337.32     10.52 o 
  -5   2   6       62.15       66.06     15.20 o 
  -4   2   6      753.09      816.69     25.72 o 
  -3   2   6        5.46        5.26      9.35 o 
  -2   2   6      540.39      537.25     21.05 o 
  -1   2   6      122.32      111.66     12.86 o 
   0   2   6     5418.63     5687.63    123.94 o 
   1   2   6       83.27      140.31     20.46 o 
   2   2   6      321.48      280.61      9.94 o 
   3   2   6      119.92      113.41      8.77 o 
   4   2   6       45.22       39.75      8.77 o 
   5   2   6      116.52      111.66      8.18 o 
   6   2   6      380.05      339.66     47.94 o 
   7   2   6        1.16        2.34     26.31 o 
   8   2   6      409.18      412.73     29.81 o 
   9   2   6        0.02       18.12     19.29 o 
  10   2   6      244.64      279.44     32.15 o 
 -10   3   6        0.18        5.85     17.54 o 
  -9   3   6      234.52      220.40     14.62 o 
  -8   3   6       36.39       29.23     21.05 o 
  -7   3   6      196.78      201.10      8.18 o 
  -6   3   6        0.19       -9.94      9.94 o 
  -5   3   6     1287.38     1332.90     51.45 o 
  -4   3   6      675.47      719.65     22.22 o 
  -3   3   6       15.55        9.35     12.86 o 
  -2   3   6        0.59        3.51     13.45 o 
  -1   3   6     2937.69     2830.07     66.06 o 
   0   3   6      710.91      751.80     18.12 o 
   1   3   6     6864.08     6978.44    139.14 o 
   2   3   6        3.55        8.77      8.77 o 
   3   3   6     2943.27     2863.40     38.58 o 
   4   3   6      199.17      166.61     10.52 o 
   5   3   6     1089.16     1038.26     19.29 o 
   6   3   6        2.37        0.00     16.95 o 
   7   3   6      175.72      190.58     15.20 o 
   8   3   6       14.27       11.69     28.06 o 
   9   3   6      410.26      417.99     36.25 o 
  10   3   6       13.79       34.49     22.80 o 
 -10   4   6       75.44       56.12     22.22 o 
  -9   4   6        2.33        9.94     15.78 o 
  -8   4   6      150.98      144.40     25.14 o 
  -7   4   6       26.52       22.80     13.45 o 
  -6   4   6      453.76      445.47     19.29 o 
  -5   4   6       30.44       33.32     13.45 o 
  -4   4   6     1237.42     1360.38     45.01 o 
  -3   4   6       32.42       38.58      6.43 o 
  -2   4   6     1396.11     1374.41     37.41 o 
  -1   4   6      204.84      192.34      6.43 o 
   0   4   6     5290.36     5211.17    116.92 o 
   1   4   6      341.74      310.43     17.54 o 
   2   4   6     1241.93     1113.09     38.00 o 
   3   4   6      411.36      432.02     17.54 o 
   4   4   6     2849.26     2515.56    102.31 o 
   5   4   6       96.20       97.04     11.69 o 
   6   4   6      366.13      375.90     16.95 o 
   7   4   6      148.56      115.75     28.06 o 
   8   4   6       28.88       48.52     19.29 o 
   9   4   6       38.21       38.58     24.55 o 
  10   4   6       99.18      129.78     23.38 o 
 -10   5   6        9.76       23.97     13.45 o 
  -9   5   6       92.47       94.12     16.95 o 
  -8   5   6        1.83       -2.34     12.28 o 
  -7   5   6      846.61      765.83     28.06 o 
  -6   5   6      717.73      623.19    266.00 o 
  -5   5   6      684.44      709.71     22.80 o 
  -4   5   6        3.32       11.11      9.94 o 
  -3   5   6      184.13      162.52     14.03 o 
  -2   5   6        3.77        5.26     10.52 o 
  -1   5   6     1981.04     2032.67     57.88 o 
   0   5   6       17.28       15.20      6.43 o 
   1   5   6     3961.44     3977.66    111.66 o 
   2   5   6      285.11      277.69     12.86 o 
   3   5   6     2811.70     2976.23     66.06 o 
   4   5   6     1189.62     1194.93     43.26 o 
   5   5   6     1402.20     1441.64     14.62 o 
   6   5   6       71.48       79.51     14.03 o 
   7   5   6       71.36      108.15     24.55 o 
   8   5   6        3.94        5.85     21.05 o 
   9   5   6      491.37      496.33     29.81 o 
  10   5   6       11.57       23.38     34.49 o 
 -10   6   6       19.34       25.14     18.71 o 
  -9   6   6       28.18       -1.75     35.66 o 
  -8   6   6       47.31       56.12     15.78 o 
  -7   6   6       26.40       21.63     34.49 o 
  -6   6   6     2260.61     2120.36     74.83 o 
  -5   6   6        4.15        7.60     26.89 o 
  -4   6   6     1167.35     1161.03     28.06 o 
  -3   6   6       17.49        9.94     16.37 o 
  -2   6   6       16.97       25.72     11.11 o 
  -1   6   6      617.41      653.00     78.92 o 
   0   6   6     1512.96     1500.10     43.26 o 
   1   6   6      494.30      501.59     19.29 o 
   2   6   6     1381.08     1403.05     27.48 o 
   3   6   6      618.69      615.01     20.46 o 
   4   6   6     6006.27     6030.21     91.20 o 
   5   6   6        8.72       16.37     23.97 o 
   6   6   6       61.26       68.98     13.45 o 
   7   6   6        1.75       16.37     31.57 o 
   8   6   6       92.43       86.52     26.31 o 
   9   6   6       40.12       47.35     23.38 o 
 -10   7   6        0.42      -14.62     23.97 o 
  -9   7   6       36.15       26.31     15.20 o 
  -8   7   6        1.06        0.58     29.23 o 
  -7   7   6      487.89      459.50     30.98 o 
  -6   7   6      576.03      543.10     74.24 o 
  -5   7   6     1825.15     1800.00     50.86 o 
  -4   7   6      114.57      108.74     14.03 o 
  -3   7   6     1470.86     1367.98     39.75 o 
  -2   7   6       73.71       57.88     12.28 o 
  -1   7   6     3062.86     3103.09     71.32 o 
   0   7   6      402.74      397.53     12.86 o 
   1   7   6     2173.70     2181.16     42.09 o 
   2   7   6      341.43      339.07     16.95 o 
   3   7   6     1810.41     1760.25     31.57 o 
   4   7   6     4448.54     4517.25     81.26 o 
   5   7   6      996.69      968.69     26.89 o 
   6   7   6       63.80       49.11     14.62 o 
   7   7   6      365.05      371.22     16.37 o 
   8   7   6       20.96       30.40     30.40 o 
   9   7   6      272.39      262.49     21.05 o 
  -9   8   6       49.76       60.80     18.12 o 
  -8   8   6      100.37      125.69     26.31 o 
  -7   8   6      292.09      288.80     30.98 o 
  -6   8   6     1078.23     1086.78     50.86 o 
  -5   8   6       28.20        2.92    101.72 o 
  -4   8   6      671.21      657.68     26.89 o 
  -3   8   6      739.62      764.08     23.97 o 
  -2   8   6      279.16      256.64     11.11 o 
  -1   8   6      234.29      250.21     20.46 o 
   0   8   6      449.26      423.84     18.71 o 
   1   8   6      358.99      345.50      9.35 o 
   2   8   6     1483.60     1375.58     41.51 o 
   3   8   6      481.18      444.30     15.20 o 
   4   8   6     4266.06     4135.50     45.60 o 
   5   8   6      720.11      690.42     23.97 o 
   6   8   6      195.31      205.78     19.29 o 
   7   8   6      254.17      255.47     17.54 o 
   8   8   6      202.00      194.09     47.94 o 
   9   8   6       44.98       46.18     18.12 o 
  -9   9   6       46.63       47.35     21.63 o 
  -8   9   6        1.60        7.60     21.63 o 
  -7   9   6      138.35      142.64     25.14 o 
  -6   9   6      549.67      583.44     30.40 o 
  -5   9   6      831.52      801.49     19.29 o 
  -4   9   6        2.79      -13.45     19.88 o 
  -3   9   6     1351.62     1304.25     20.46 o 
  -2   9   6      168.69      150.24     11.11 o 
  -1   9   6      738.76      750.63     30.98 o 
   0   9   6       34.89       46.18      8.77 o 
   1   9   6     1123.34     1147.58     14.62 o 
   2   9   6       69.91       71.32     12.86 o 
   3   9   6      443.43      469.44     12.28 o 
   4   9   6      178.08      173.63     11.11 o 
   5   9   6     2695.38     2743.55     64.89 o 
   6   9   6       80.14      104.64     14.62 o 
   7   9   6      274.80      308.67     15.78 o 
   8   9   6       94.67       95.88     51.45 o 
   9   9   6      191.67      211.63     23.97 o 
  -9  10   6       98.31      114.58     29.23 o 
  -8  10   6      215.94      212.80     24.55 o 
  -7  10   6      250.88      239.10     29.81 o 
  -6  10   6       14.12       -7.02     26.89 o 
  -5  10   6       22.84        0.58     19.88 o 
  -4  10   6      200.13      202.86     23.38 o 
  -3  10   6      976.88      980.38     24.55 o 
  -2  10   6     2300.24     2203.96     24.55 o 
  -1  10   6      893.60      900.88     38.58 o 
   0  10   6      580.96      619.68     46.18 o 
   1  10   6      808.85      843.00     39.75 o 
   2  10   6      956.74      969.28     33.91 o 
   3  10   6       32.95       37.41     14.62 o 
   4  10   6      157.10      147.91     21.05 o 
   5  10   6      265.73      236.77     16.95 o 
   6  10   6       80.36       74.24     15.20 o 
   7  10   6      209.42      222.15     21.63 o 
   8  10   6      148.12      174.21     32.15 o 
   9  10   6       79.49       78.92     21.05 o 
  -9  11   6       98.09       93.54     37.41 o 
  -8  11   6        5.12      -19.29     33.91 o 
  -7  11   6       89.96       84.18     15.78 o 
  -6  11   6      385.14      368.30     16.95 o 
  -5  11   6      206.39      209.87     23.97 o 
  -4  11   6        2.94       18.71     16.95 o 
  -3  11   6      440.35      462.42     16.95 o 
  -2  11   6     1263.72     1300.75     27.48 o 
  -1  11   6      522.30      491.65     33.91 o 
   0  11   6      496.55      478.79     25.72 o 
   1  11   6     1032.91     1001.43     29.23 o 
   2  11   6      503.67      505.68     30.40 o 
   3  11   6       12.22       11.11     16.37 o 
   4  11   6      195.64      205.78     11.69 o 
   5  11   6      523.87      495.16     23.97 o 
   6  11   6      198.01      206.95     14.62 o 
   7  11   6      468.25      466.52     17.54 o 
   8  11   6      197.30      256.64     40.92 o 
   9  11   6       29.75       35.08     52.61 o 
  -8  12   6       85.56       84.77     19.88 o 
  -7  12   6      206.31      199.94     22.22 o 
  -6  12   6       12.57       12.28     22.80 o 
  -5  12   6        5.40       -8.18     14.03 o 
  -4  12   6       25.80       24.55     18.71 o 
  -3  12   6       99.91      122.77     22.22 o 
  -2  12   6     1838.46     1910.49     45.01 o 
  -1  12   6      741.84      620.27     70.74 o 
   0  12   6      491.75      499.25     25.14 o 
   1  12   6      693.75      722.57     45.01 o 
   2  12   6      519.01      485.81     22.80 o 
   3  12   6       97.71      109.32     13.45 o 
   4  12   6       50.50       58.46     15.78 o 
   5  12   6       40.71       46.77     16.95 o 
   6  12   6       51.29       41.51     25.72 o 
   7  12   6      178.43      178.30     43.85 o 
   8  12   6      136.04      148.49     19.29 o 
  -8  13   6        1.40      -17.54     17.54 o 
  -7  13   6      187.91      220.98     51.45 o 
  -6  13   6      168.10      170.12     23.38 o 
  -5  13   6        1.76       19.29     16.37 o 
  -4  13   6      710.28      710.88     31.57 o 
  -3  13   6      188.51      198.77     21.05 o 
  -2  13   6      352.57      358.36     12.86 o 
  -1  13   6      996.18      938.88     44.43 o 
   0  13   6      442.55      429.10     19.29 o 
   1  13   6      995.82      996.17     50.28 o 
   2  13   6      290.37      299.90     13.45 o 
   3  13   6      342.67      337.90     17.54 o 
   4  13   6      526.50      545.44     43.85 o 
   5  13   6      373.74      398.12     18.12 o 
   6  13   6      125.47       95.88     11.11 o 
   7  13   6      486.45      524.39     23.97 o 
   8  13   6      128.76      114.58     24.55 o 
  -8  14   6        6.21       19.29     21.63 o 
  -7  14   6       72.71       47.94     23.97 o 
  -6  14   6       50.02       64.89     23.97 o 
  -5  14   6       11.02       10.52     16.37 o 
  -4  14   6       11.05        8.18     18.71 o 
  -3  14   6      499.36      534.91     22.80 o 
  -2  14   6      441.52      462.42     19.29 o 
  -1  14   6      705.25      660.60     33.32 o 
   0  14   6        3.94        2.34     11.69 o 
   1  14   6      845.38      780.45     33.91 o 
   2  14   6      204.39      204.03     18.12 o 
   3  14   6      342.13      346.67     16.37 o 
   4  14   6      214.07      216.30     19.29 o 
   5  14   6       29.80       29.81     14.62 o 
   6  14   6      127.27      128.61     22.80 o 
   7  14   6       29.02        5.85     28.65 o 
   8  14   6       31.71       45.01     23.38 o 
  -7  15   6      143.22      160.18     25.72 o 
  -6  15   6      134.36      149.07     29.81 o 
  -5  15   6      177.16      190.58     28.65 o 
  -4  15   6      199.48      206.37     29.81 o 
  -3  15   6      504.28      560.05     32.15 o 
  -2  15   6      324.56      343.16     18.12 o 
  -1  15   6      792.39      721.40     46.18 o 
   0  15   6      118.14      136.21     21.05 o 
   1  15   6      348.13      378.24     22.80 o 
   2  15   6      228.78      237.93     25.14 o 
   3  15   6      369.40      391.69     26.89 o 
   4  15   6      443.60      455.41     20.46 o 
   5  15   6      156.02      180.06     19.88 o 
   6  15   6      262.84      256.06     27.48 o 
   7  15   6      124.43      110.49     32.15 o 
  -7  16   6       60.96       50.28     23.97 o 
  -6  16   6      102.10       96.46     18.71 o 
  -5  16   6      129.02      152.00     33.32 o 
  -4  16   6      244.43      254.30     17.54 o 
  -3  16   6      288.33      293.47     16.37 o 
  -2  16   6       67.83       38.58     26.31 o 
  -1  16   6      165.96      142.06     19.29 o 
   0  16   6      110.78      108.74     22.80 o 
   1  16   6        8.64       18.71     19.29 o 
   2  16   6       35.33       46.77     23.97 o 
   3  16   6       89.10      108.15     16.37 o 
   4  16   6      223.00      205.78     19.29 o 
   5  16   6       98.75       95.88     22.22 o 
   6  16   6      141.76      118.67     16.37 o 
   7  16   6       99.77      144.40     28.65 o 
  -7  17   6       24.77       51.45     31.57 o 
  -6  17   6       19.70        2.92     28.06 o 
  -5  17   6       54.32       64.31     16.37 o 
  -4  17   6       99.48      114.00     38.58 o 
  -3  17   6      152.48      139.14     21.05 o 
  -2  17   6       72.04       68.40     22.22 o 
  -1  17   6      194.33      160.77     28.06 o 
   0  17   6      304.55      298.15     17.54 o 
   1  17   6       17.46       23.97     16.37 o 
   2  17   6      269.52      275.93     20.46 o 
   3  17   6      237.59      193.50     22.22 o 
   4  17   6      227.00      233.84     28.65 o 
   5  17   6      141.61      110.49     30.40 o 
   6  17   6       32.24       28.65     25.72 o 
  -6  18   6       38.53        7.02     35.08 o 
  -5  18   6      204.56      272.43     38.58 o 
  -4  18   6        9.10       38.58     30.40 o 
  -3  18   6      138.78      166.61     29.81 o 
  -2  18   6       95.57      112.24     35.66 o 
  -1  18   6      260.79      241.44     49.69 o 
   0  18   6       14.15        7.02     21.05 o 
   1  18   6       12.53       12.28     14.03 o 
   2  18   6       34.47       40.34     19.29 o 
   3  18   6      190.22      174.80     25.72 o 
   4  18   6      133.12      129.78     19.29 o 
   5  18   6       67.70       76.00     14.62 o 
   6  18   6       39.18       49.69     28.06 o 
  -5  19   6        6.40       30.40     45.01 o 
  -4  19   6       30.85       57.88     19.88 o 
  -3  19   6      176.61      176.55     19.29 o 
  -2  19   6      266.05      267.75     21.63 o 
  -1  19   6       44.92       38.58     16.37 o 
   0  19   6      251.47      241.44     23.38 o 
   1  19   6       76.22       78.34     24.55 o 
   2  19   6      296.14      292.30     25.72 o 
   3  19   6       72.01       77.17     14.03 o 
   4  19   6      327.19      364.21     33.91 o 
   5  19   6       68.22       70.74     21.05 o 
  -5  20   6       26.69       27.48     28.06 o 
  -4  20   6       51.44       71.91     25.72 o 
  -3  20   6      186.61      216.30     22.80 o 
  -2  20   6       61.07       47.35     21.63 o 
  -1  20   6      215.57      255.47     20.46 o 
   0  20   6       25.81       38.00     24.55 o 
   1  20   6      173.25      200.52     22.22 o 
   2  20   6       51.04       43.85     32.15 o 
   3  20   6       55.48       71.91     15.20 o 
   4  20   6       39.20       52.61     20.46 o 
  -4  21   6      137.46      175.97     54.37 o 
  -3  21   6      263.74      318.61     33.91 o 
  -2  21   6      260.80      303.99     25.72 o 
  -1  21   6       21.83       17.54     15.20 o 
   0  21   6       96.39       86.52     19.29 o 
   1  21   6        2.16       -4.68     16.95 o 
   2  21   6      174.50      177.72     28.06 o 
   3  21   6        0.71      -11.11     19.88 o 
  -2  22   6        8.95       10.52     39.17 o 
  -1  22   6       78.40       98.21     44.43 o 
   0  22   6        3.33       18.71     21.63 o 
   1  22   6      147.36      154.34     18.12 o 
   2  22   6       33.75       15.20     17.54 o 
  -9   0   7      133.97      142.06      9.94 o 
  -7   0   7      366.54      358.95     19.29 o 
  -5   0   7     1173.85     1272.10      8.77 o 
  -3   0   7     1045.35     1063.98     14.03 o 
  -1   0   7     2377.71     2385.19     23.97 o 
   1   0   7     2423.40     2322.05     31.57 o 
   3   0   7     1531.11     1458.01     21.63 o 
   5   0   7      539.21      531.41      9.94 o 
   7   0   7     1142.37     1151.67     32.15 o 
   9   0   7      545.28      529.07     25.14 o 
 -10   1   7      137.20      117.51     25.14 o 
  -9   1   7        2.24       -9.35     12.86 o 
  -8   1   7      190.21      187.66     16.95 o 
  -7   1   7       12.51        8.77      9.94 o 
  -6   1   7       52.43       52.61      9.94 o 
  -5   1   7        9.56       14.62     17.54 o 
  -4   1   7      258.46      250.80     11.69 o 
  -3   1   7      157.48      185.32     14.03 o 
  -2   1   7     1176.17     1128.29     49.11 o 
  -1   1   7       62.83       86.52      9.94 o 
   0   1   7     6237.11     6309.06    112.24 o 
   1   1   7       15.32       10.52      8.77 o 
   2   1   7      538.72      526.14     14.62 o 
   3   1   7       57.36       52.03     10.52 o 
   4   1   7      143.23      122.18     13.45 o 
   5   1   7      172.33      138.55      5.85 o 
   6   1   7       24.74       35.66     15.78 o 
   7   1   7      108.42      108.74     22.80 o 
   8   1   7      195.46      198.77     28.65 o 
   9   1   7        2.06       16.37     27.48 o 
 -10   2   7        0.67        2.92     12.86 o 
  -9   2   7      250.60      244.37     26.89 o 
  -8   2   7        1.07        4.09     10.52 o 
  -7   2   7      343.23      365.38      9.35 o 
  -6   2   7       96.36      101.72     11.11 o 
  -5   2   7     1230.10     1297.82     23.97 o 
  -4   2   7      163.14      150.24     12.86 o 
  -3   2   7      636.45      620.27     21.05 o 
  -2   2   7       24.68       39.75     11.11 o 
  -1   2   7     5158.13     5150.96     53.78 o 
   0   2   7     1429.44     1490.74     24.55 o 
   1   2   7     2100.35     2105.75     57.29 o 
   2   2   7      104.88       85.94      9.35 o 
   3   2   7     1283.97     1297.24     25.14 o 
   4   2   7        1.91        0.00     18.12 o 
   5   2   7      880.03      823.71     40.92 o 
   6   2   7        9.82        8.77     19.29 o 
   7   2   7      850.49      820.20     18.12 o 
   8   2   7       13.98        2.34     21.05 o 
   9   2   7      365.58      389.93     30.98 o 
 -10   3   7       59.99       69.57     22.22 o 
  -9   3   7       20.48       23.97     14.62 o 
  -8   3   7      115.57      116.34     14.03 o 
  -7   3   7       20.35       13.45      9.94 o 
  -6   3   7       64.68       81.26     15.78 o 
  -5   3   7       22.88       29.81      9.35 o 
  -4   3   7       30.24       30.40      9.94 o 
  -3   3   7       30.97       21.05      8.18 o 
  -2   3   7       39.68       38.58      7.60 o 
  -1   3   7      264.14      266.58     14.62 o 
   0   3   7     1499.45     1576.68     34.49 o 
   1   3   7       10.26        6.43     12.28 o 
   2   3   7      403.21      427.35     15.20 o 
   3   3   7      236.83      235.01     12.86 o 
   4   3   7      613.01      599.81     22.80 o 
   5   3   7        4.40        0.58      9.35 o 
   6   3   7      131.09      125.69     18.12 o 
   7   3   7       17.82       46.18     26.89 o 
   8   3   7       92.98       99.97     25.72 o 
   9   3   7        1.77      -11.69     23.38 o 
 -10   4   7       10.41        7.02     21.63 o 
  -9   4   7      221.35      198.77     33.91 o 
  -8   4   7        0.09       -7.02     15.78 o 
  -7   4   7      280.63      279.44     21.63 o 
  -6   4   7      202.03      187.07     10.52 o 
  -5   4   7      178.76      188.24     11.11 o 
  -4   4   7      114.85      113.41     14.03 o 
  -3   4   7       74.80       54.95     10.52 o 
  -2   4   7       91.56       93.54     12.28 o 
  -1   4   7      740.98      718.48     20.46 o 
   0   4   7        2.10       16.95     15.78 o 
   1   4   7     3780.10     3625.72    113.41 o 
   2   4   7      264.21      267.16     10.52 o 
   3   4   7     1591.90     1591.88     23.38 o 
   4   4   7        1.88       14.03     14.62 o 
   5   4   7      643.36      689.83     26.89 o 
   6   4   7       97.31       80.68     18.12 o 
   7   4   7      382.77      339.66     72.49 o 
   8   4   7       44.67       36.25     19.29 o 
   9   4   7      542.50      593.96     17.54 o 
  -9   5   7        7.30       22.80     20.46 o 
  -8   5   7        1.08        9.35      9.94 o 
  -7   5   7       12.02        5.26      8.18 o 
  -6   5   7     1611.98     1521.14     30.98 o 
  -5   5   7      656.64      660.60     28.06 o 
  -4   5   7      191.43      181.23     18.12 o 
  -3   5   7       90.65        0.00     70.15 o 
  -2   5   7      100.19       85.35     18.12 o 
  -1   5   7      188.98      170.70      5.85 o 
   0   5   7       20.19       21.05     12.28 o 
   1   5   7      103.75      125.69     14.62 o 
   2   5   7       59.47       66.06     11.11 o 
   3   5   7       97.08       94.71     11.69 o 
   4   5   7      730.30      721.40     43.85 o 
   5   5   7      334.15      303.41     19.88 o 
   6   5   7       49.61       78.92     25.14 o 
   7   5   7       10.42       12.28     10.52 o 
   8   5   7        6.44       21.63     25.72 o 
   9   5   7        1.38       -4.68     29.81 o 
  -9   6   7      185.55      197.60     18.71 o 
  -8   6   7        1.98       -2.34     28.06 o 
  -7   6   7      356.31      318.61     29.23 o 
  -6   6   7      333.79      298.73     80.09 o 
  -5   6   7      483.04      492.82     24.55 o 
  -4   6   7      442.57      398.70     15.78 o 
  -3   6   7      149.41      114.58     19.29 o 
  -2   6   7      295.91       12.86    185.90 o 
  -1   6   7     2038.68     2103.41     66.06 o 
   0   6   7      121.52      115.17     14.62 o 
   1   6   7     2874.90     2854.63     63.14 o 
   2   6   7      767.31      761.74     26.31 o 
   3   6   7     2154.15     2134.39     58.46 o 
   4   6   7      449.98      436.70     13.45 o 
   5   6   7      140.16      146.74     15.78 o 
   6   6   7       38.63       47.94     29.23 o 
   7   6   7      145.42      170.12     19.88 o 
   8   6   7      110.17      102.31     16.95 o 
   9   6   7      171.15      160.18     26.31 o 
  -9   7   7        7.52      -15.20     41.51 o 
  -8   7   7       22.25       10.52     16.37 o 
  -7   7   7        0.50        1.75     14.03 o 
  -6   7   7      872.72      892.11     27.48 o 
  -5   7   7       77.23       54.37     38.58 o 
  -4   7   7      204.97      172.46     22.22 o 
  -3   7   7       16.25        1.75     31.57 o 
  -2   7   7       40.37       35.66     10.52 o 
  -1   7   7      672.57      663.53     31.57 o 
   0   7   7      143.69      142.64     11.69 o 
   1   7   7      141.43      132.71     16.95 o 
   2   7   7       58.03       51.45     13.45 o 
   3   7   7      208.07      201.10     18.71 o 
   4   7   7     1197.49     1210.72     30.40 o 
   5   7   7      875.15      862.88     28.65 o 
   6   7   7       40.07       62.55     26.31 o 
   7   7   7       54.64       46.77     18.71 o 
   8   7   7      114.76      135.04     22.80 o 
   9   7   7       11.89        4.09     19.29 o 
  -9   8   7      117.75      123.94     19.29 o 
  -8   8   7       35.39       43.85     22.80 o 
  -7   8   7        4.63        7.02     21.63 o 
  -6   8   7       43.64       43.26     24.55 o 
  -5   8   7      596.88      568.24     33.91 o 
  -4   8   7        0.72       -1.17     11.11 o 
  -3   8   7     1002.25     1017.21     18.12 o 
  -2   8   7       12.72       -5.26     14.62 o 
  -1   8   7     2009.69     2006.37     48.52 o 
   0   8   7      259.61      267.75     16.37 o 
   1   8   7     2619.53     2748.23     70.15 o 
   2   8   7      192.18      189.41     13.45 o 
   3   8   7     1101.48     1073.92     31.57 o 
   4   8   7        7.10        2.92     15.20 o 
   5   8   7      608.64      602.14     27.48 o 
   6   8   7        1.06       20.46     14.03 o 
   7   8   7      260.69      264.24     18.71 o 
   8   8   7      161.75      209.87     22.80 o 
   9   8   7      193.17      216.30     32.74 o 
  -9   9   7       11.78       12.86     34.49 o 
  -8   9   7        8.35        9.35     19.29 o 
  -7   9   7        0.41       -6.43     26.31 o 
  -6   9   7      325.30      343.16     34.49 o 
  -5   9   7        2.43      -23.38     33.32 o 
  -4   9   7      132.67      150.24     19.88 o 
  -3   9   7      720.60      691.59     21.05 o 
  -2   9   7      307.80      300.49     11.69 o 
  -1   9   7      740.63      759.99     21.05 o 
   0   9   7      379.93      385.26     18.12 o 
   1   9   7       28.29       28.06     12.86 o 
   2   9   7      390.62      408.05     16.95 o 
   3   9   7     3102.24     2962.20     61.38 o 
   4   9   7       57.76       49.69     13.45 o 
   5   9   7      212.18      220.98     26.89 o 
   6   9   7        1.00        0.00     52.61 o 
   7   9   7       10.27        1.75     35.08 o 
   8   9   7       12.65       55.54     21.05 o 
   9   9   7       21.77       43.26     22.80 o 
  -9  10   7      111.08      128.61     27.48 o 
  -8  10   7        0.57        2.34     25.14 o 
  -7  10   7        1.53       -4.09     15.78 o 
  -6  10   7       99.61      108.15     29.23 o 
  -5  10   7      438.10      445.47     21.05 o 
  -4  10   7       69.07       61.38     22.22 o 
  -3  10   7     1163.86     1213.06     19.29 o 
  -2  10   7      666.21      638.97     25.14 o 
  -1  10   7      504.19      488.73     16.95 o 
   0  10   7      167.08      181.81     22.80 o 
   1  10   7      854.89      903.80     15.20 o 
   2  10   7     1962.20     1890.03     62.55 o 
   3  10   7       88.42       67.23     12.86 o 
   4  10   7       12.74       15.20     13.45 o 
   5  10   7      462.35      457.75     19.88 o 
   6  10   7        7.20        7.60     23.38 o 
   7  10   7      480.49      492.24     32.15 o 
   8  10   7       45.90       68.40     19.88 o 
  -8  11   7       68.73       61.97     18.71 o 
  -7  11   7       53.30       63.72     16.37 o 
  -6  11   7       15.54       26.89     11.11 o 
  -5  11   7        1.63      -16.95     25.14 o 
  -4  11   7       14.23       22.22     19.88 o 
  -3  11   7      208.90      213.97     17.54 o 
  -2  11   7      189.13      175.97     28.65 o 
  -1  11   7      672.36      630.20     10.52 o 
   0  11   7      543.14      526.14     26.89 o 
   1  11   7       53.92       57.29     18.12 o 
   2  11   7      162.31      167.78     13.45 o 
   3  11   7      489.52      531.41     28.06 o 
   4  11   7        2.71        0.58     17.54 o 
   5  11   7      381.20      363.04     25.72 o 
   6  11   7       79.14       53.20     13.45 o 
   7  11   7       80.79       98.80     23.38 o 
   8  11   7       12.84       42.09     23.38 o 
  -8  12   7        9.61        9.94     17.54 o 
  -7  12   7       35.17       51.45     24.55 o 
  -6  12   7      177.09      196.43     16.37 o 
  -5  12   7      341.55      346.67     29.23 o 
  -4  12   7      165.49      188.83     21.05 o 
  -3  12   7      383.55      405.13     25.72 o 
  -2  12   7      230.97      227.41     11.11 o 
  -1  12   7      620.27      635.47     18.71 o 
   0  12   7      135.70      140.31     16.95 o 
   1  12   7      689.67      719.06     21.05 o 
   2  12   7      889.88      888.60     35.08 o 
   3  12   7      324.36      332.64     22.80 o 
   4  12   7      174.28      177.14     22.22 o 
   5  12   7      429.03      443.72     25.14 o 
   6  12   7      174.45      165.44     21.05 o 
   7  12   7      639.12      718.48     29.81 o 
   8  12   7       91.29       73.08     24.55 o 
  -8  13   7        4.86        2.34     41.51 o 
  -7  13   7       21.04        7.60     18.12 o 
  -6  13   7       10.72       15.20     17.54 o 
  -5  13   7       17.52       19.29     39.17 o 
  -4  13   7       98.84      101.14     18.12 o 
  -3  13   7      169.96      182.98     16.95 o 
  -2  13   7       86.38       74.83     15.78 o 
  -1  13   7      160.93      150.24     15.20 o 
   0  13   7       98.81       93.54     14.62 o 
   1  13   7      235.22      211.04     15.20 o 
   2  13   7       52.29       52.61     18.12 o 
   3  13   7       68.65       80.09     14.62 o 
   4  13   7       85.06       88.86     12.86 o 
   5  13   7       28.45       29.23     15.78 o 
   6  13   7      203.39      203.44     23.97 o 
   7  13   7       21.17       47.35     19.29 o 
  -7  14   7      127.41      145.57     33.91 o 
  -6  14   7       62.96       76.00     19.29 o 
  -5  14   7      167.02      168.37     23.38 o 
  -4  14   7      507.73      546.61     22.80 o 
  -3  14   7      679.51      723.16     36.25 o 
  -2  14   7      182.37      197.01     22.22 o 
  -1  14   7      123.87      140.31     15.20 o 
   0  14   7       11.78       16.37     23.97 o 
   1  14   7      829.79      806.76     29.23 o 
   2  14   7      341.43      381.75     30.98 o 
   3  14   7      408.31      429.10     22.22 o 
   4  14   7      248.66      282.95     23.38 o 
   5  14   7      232.09      224.49     18.71 o 
   6  14   7      472.13      532.58     26.31 o 
   7  14   7       73.44       79.51     18.12 o 
  -7  15   7       45.74       38.00     21.63 o 
  -6  15   7       90.65       95.29     22.22 o 
  -5  15   7       44.10       55.54     20.46 o 
  -4  15   7      209.67      219.23     26.31 o 
  -3  15   7       87.04       90.03     18.71 o 
  -2  15   7      112.39      129.20     26.89 o 
  -1  15   7       24.88       33.32     21.05 o 
   0  15   7       56.00       48.52     14.62 o 
   1  15   7      351.50      344.92     30.98 o 
   2  15   7      117.17      115.17     14.62 o 
   3  15   7      100.95      109.91     17.54 o 
   4  15   7      152.38      149.07     17.54 o 
   5  15   7       22.27       19.29     19.29 o 
   6  15   7      198.00      207.53     18.12 o 
   7  15   7       44.60       35.08     25.14 o 
  -7  16   7       62.42       81.84     26.89 o 
  -6  16   7       58.04       77.75     33.91 o 
  -5  16   7       61.57       78.92     23.38 o 
  -4  16   7      136.33      180.06     18.12 o 
  -3  16   7      304.96      351.35     28.06 o 
  -2  16   7      108.85      141.47     21.05 o 
  -1  16   7       66.69       61.38     16.37 o 
   0  16   7      186.16      181.23     23.38 o 
   1  16   7      116.23      109.32     19.88 o 
   2  16   7      446.83      477.04     33.32 o 
   3  16   7      370.11      387.01     19.29 o 
   4  16   7      255.88      254.89     18.12 o 
   5  16   7      403.80      405.72     36.83 o 
   6  16   7      175.82      185.90     35.66 o 
  -6  17   7       61.82       76.58     19.29 o 
  -5  17   7       81.58       84.77     26.89 o 
  -4  17   7       11.72       21.63     22.22 o 
  -3  17   7       35.10       38.00     15.20 o 
  -2  17   7        1.07       12.28     21.05 o 
  -1  17   7       22.38       18.71     11.69 o 
   0  17   7       24.49       25.72     22.22 o 
   1  17   7        2.75        0.00     21.05 o 
   2  17   7      188.37      189.41     13.45 o 
   3  17   7      159.51      165.44     24.55 o 
   4  17   7       65.57       59.63     18.12 o 
   5  17   7       24.20       28.65     23.38 o 
   6  17   7       19.18       13.45     23.97 o 
  -5  18   7       23.06       14.62     27.48 o 
  -4  18   7      114.46      129.20     32.15 o 
  -3  18   7      214.35      232.09     35.66 o 
  -2  18   7       76.87       87.11     18.71 o 
  -1  18   7       20.77       41.51     23.38 o 
   0  18   7      128.80      137.38     13.45 o 
   1  18   7       89.32      106.40     28.06 o 
   2  18   7      307.25      281.78     34.49 o 
   3  18   7      139.23      137.38     28.06 o 
   4  18   7      442.08      483.47     36.83 o 
   5  18   7       96.37       86.52     18.71 o 
  -5  19   7      186.23      221.57     38.58 o 
  -4  19   7        3.56       11.69     22.22 o 
  -3  19   7       91.31      115.75     28.65 o 
  -2  19   7       10.38       15.78     38.00 o 
  -1  19   7      128.78      150.83     17.54 o 
   0  19   7       22.10       14.03     30.40 o 
   1  19   7      152.60      171.87     21.63 o 
   2  19   7       81.99       97.63     21.05 o 
   3  19   7       73.49       73.66     17.54 o 
   4  19   7       14.66      -13.45     33.32 o 
  -4  20   7      229.95      290.55     28.06 o 
  -3  20   7       58.79       86.52     31.57 o 
  -2  20   7      236.60      289.96     21.63 o 
  -1  20   7       42.07       38.58     31.57 o 
   0  20   7       28.31       48.52     22.80 o 
   1  20   7        4.22        3.51     28.65 o 
   2  20   7      165.37      162.52     18.71 o 
   3  20   7        8.21        5.26     23.38 o 
  -2  21   7        6.02       -1.17     18.71 o 
  -1  21   7        2.17       17.54     38.58 o 
   0  21   7        1.69       -4.09     28.65 o 
   1  21   7      131.51      121.60     15.78 o 
   2  21   7       31.63       21.05     39.75 o 
  -8   0   8       66.75       53.20     11.11 o 
  -6   0   8       39.53       36.25      7.60 o 
  -4   0   8      406.62      436.12     22.22 o 
  -2   0   8     1101.55     1063.98     60.80 o 
   0   0   8     1030.71     1033.00     15.78 o 
   2   0   8       33.76       28.06     12.86 o 
   4   0   8      487.84      437.28     26.31 o 
   6   0   8      215.58      216.89     27.48 o 
   8   0   8      171.91      200.52     21.63 o 
  -9   1   8       61.32       71.32     15.20 o 
  -8   1   8        8.34       11.69      8.18 o 
  -7   1   8      185.22      204.61     18.12 o 
  -6   1   8        0.36        6.43      7.60 o 
  -5   1   8      347.45      373.56     12.28 o 
  -4   1   8       34.80       35.66     11.69 o 
  -3   1   8     1555.68     1521.14     40.92 o 
  -2   1   8        6.39        9.35      8.18 o 
  -1   1   8     5159.46     5231.05     74.83 o 
   0   1   8      299.31      312.76     11.69 o 
   1   1   8     1894.26     1790.06     31.57 o 
   2   1   8        3.78        5.26      9.94 o 
   3   1   8      788.50      744.79     33.91 o 
   4   1   8       56.20       53.78      9.35 o 
   5   1   8      307.65      343.16     26.31 o 
   6   1   8       21.40       21.63     16.37 o 
   7   1   8     1206.05     1185.00     19.29 o 
   8   1   8       20.28       14.03     17.54 o 
   9   1   8      314.37      306.33     33.91 o 
  -9   2   8        2.25        1.75     14.62 o 
  -8   2   8       24.91       22.80      9.35 o 
  -7   2   8        8.05        5.85      9.35 o 
  -6   2   8       20.61       15.20      8.18 o 
  -5   2   8       96.49       87.11      9.94 o 
  -4   2   8      265.33      264.83     13.45 o 
  -3   2   8       16.03       18.71     14.03 o 
  -2   2   8      443.99      420.92     16.95 o 
  -1   2   8        0.08       22.22     39.17 o 
   0   2   8      448.62      440.21      8.77 o 
   1   2   8       92.38       98.21     21.63 o 
   2   2   8        1.39       10.52     10.52 o 
   3   2   8        2.03       -3.51     14.03 o 
   4   2   8      200.55      180.64     20.46 o 
   5   2   8      492.22      393.44     32.74 o 
   6   2   8      118.16       84.77     16.37 o 
   7   2   8        9.81        2.34     16.95 o 
   8   2   8      155.22      161.35     32.15 o 
   9   2   8        7.58       25.72     32.74 o 
  -9   3   8      182.75      179.47     15.78 o 
  -8   3   8        0.59        6.43     14.62 o 
  -7   3   8      315.17      325.04     18.12 o 
  -6   3   8       20.56       10.52     10.52 o 
  -5   3   8      183.32      184.74      9.35 o 
  -4   3   8        8.67       10.52      9.35 o 
  -3   3   8     1613.41     1623.45     46.77 o 
  -2   3   8        1.21        7.60     15.78 o 
  -1   3   8     4736.55     4755.18     79.51 o 
   0   3   8       38.47       39.17     15.78 o 
   1   3   8     3187.76     3256.84     60.21 o 
   2   3   8      117.86      114.58     10.52 o 
   3   3   8     1189.64     1139.40     28.06 o 
   4   3   8        8.68       11.11     12.28 o 
   5   3   8      411.22      423.25     29.81 o 
   6   3   8       87.70       65.48     25.72 o 
   7   3   8     1112.73     1087.95     38.00 o 
   8   3   8       75.47       93.54     21.63 o 
   9   3   8      623.66      685.16     35.66 o 
  -9   4   8       18.54       14.03     16.37 o 
  -8   4   8       17.85       31.57     11.69 o 
  -7   4   8        2.01       -5.26     14.03 o 
  -6   4   8      329.12      311.01     21.63 o 
  -5   4   8      131.74      131.54      9.94 o 
  -4   4   8        3.10        1.17      5.26 o 
  -3   4   8      105.72      109.91     16.37 o 
  -2   4   8      588.91      572.33     28.65 o 
  -1   4   8       25.61       36.25     18.12 o 
   0   4   8       13.51       21.05     11.69 o 
   1   4   8      111.86      108.15     30.40 o 
   2   4   8      190.65      188.24      8.18 o 
   3   4   8        0.34       11.11     14.62 o 
   4   4   8       53.89       53.20     14.62 o 
   5   4   8       35.46       23.38     15.78 o 
   6   4   8      191.46      191.17     35.08 o 
   7   4   8       15.95      -19.88     19.88 o 
   8   4   8      126.94      154.34     21.05 o 
   9   4   8        0.37       16.95     28.06 o 
  -9   5   8      191.67      207.53     22.22 o 
  -8   5   8        0.80       12.28     19.29 o 
  -7   5   8      528.22      473.53     47.35 o 
  -6   5   8       53.11       59.05     12.86 o 
  -5   5   8      264.07      284.12     16.37 o 
  -4   5   8      108.64        9.94     71.32 o 
  -3   5   8      851.97      863.46     49.11 o 
  -2   5   8      774.96      769.34     21.63 o 
  -1   5   8     2370.18     2373.50     25.72 o 
   0   5   8       15.55       30.40     11.11 o 
   1   5   8     1627.69     1591.30     40.34 o 
   2   5   8       24.91       25.72      9.94 o 
   3   5   8     2103.95     2099.32     14.03 o 
   4   5   8      163.99      200.52     17.54 o 
   5   5   8      776.66      789.80     56.12 o 
   6   5   8       16.44       16.95     16.95 o 
   7   5   8      777.30      767.00     36.25 o 
   8   5   8       65.61       74.83     20.46 o 
   9   5   8      356.45      386.42     25.14 o 
  -9   6   8       18.85        1.75     22.80 o 
  -8   6   8       20.37       25.72     30.98 o 
  -7   6   8       10.42        8.77     12.28 o 
  -6   6   8      323.57      354.27     30.40 o 
  -5   6   8      287.43      263.66     15.78 o 
  -4   6   8       92.40       92.95     11.11 o 
  -3   6   8       35.26       29.81      8.18 o 
  -2   6   8      361.05      358.95     22.22 o 
  -1   6   8        8.48       11.11     14.03 o 
   0   6   8      220.58      219.23     15.20 o 
   1   6   8       60.47       57.88      8.18 o 
   2   6   8      808.27      740.11     36.25 o 
   3   6   8      149.07      151.41     17.54 o 
   4   6   8       39.30       41.51     15.78 o 
   5   6   8      314.72      283.53     19.88 o 
   6   6   8       30.13       42.09     16.95 o 
   7   6   8       27.52       10.52     25.72 o 
   8   6   8       57.28       92.37     22.80 o 
   9   6   8        0.42       -5.26     26.89 o 
  -9   7   8      218.05      240.86     28.65 o 
  -8   7   8      190.97      173.04     20.46 o 
  -7   7   8      112.50      126.27     18.71 o 
  -6   7   8        7.47       -9.35     15.78 o 
  -5   7   8      714.05      712.63     29.23 o 
  -4   7   8        7.66        7.60     13.45 o 
  -3   7   8      776.90      765.25     29.81 o 
  -2   7   8      317.74      313.35     19.88 o 
  -1   7   8     2024.37     1967.78     75.41 o 
   0   7   8       12.81       12.86     12.86 o 
   1   7   8      488.69      522.05     17.54 o 
   2   7   8      850.25      802.08     11.11 o 
   3   7   8     4843.16     4755.77     75.41 o 
   4   7   8       74.39       63.72      9.94 o 
   5   7   8     1284.19     1270.93     38.58 o 
   6   7   8        1.08       -3.51     15.78 o 
   7   7   8      495.19      579.93     32.74 o 
   8   7   8       92.64      102.89     22.80 o 
  -9   8   8        1.77       -2.34     16.95 o 
  -8   8   8       40.15       18.12     28.06 o 
  -7   8   8       25.74       26.89     22.80 o 
  -6   8   8      129.05      116.92     20.46 o 
  -5   8   8      101.18       95.29     18.71 o 
  -4   8   8       36.27       32.74     18.12 o 
  -3   8   8      115.13       73.08     42.68 o 
  -2   8   8      162.95      161.35     16.37 o 
  -1   8   8      153.61      156.09     14.03 o 
   0   8   8      744.81      778.69     26.89 o 
   1   8   8        3.70       -4.09     12.28 o 
   2   8   8     2591.98     2613.77     12.28 o 
   3   8   8       39.12       18.12     21.63 o 
   4   8   8       69.08       68.98      9.35 o 
   5   8   8       80.19       99.97     21.05 o 
   6   8   8        0.86        5.85     19.88 o 
   7   8   8        0.74      -15.20     22.22 o 
   8   8   8       34.36       14.62     16.95 o 
  -8   9   8      333.64      311.01     28.65 o 
  -7   9   8      193.72      156.67     23.97 o 
  -6   9   8       81.31       66.06     18.71 o 
  -5   9   8      316.95      343.16     28.06 o 
  -4   9   8       47.56       50.86     17.54 o 
  -3   9   8     1053.00     1038.84     38.58 o 
  -2   9   8      291.89      302.24     15.20 o 
  -1   9   8     1085.39     1076.84     30.40 o 
   0   9   8      107.44      113.41     15.20 o 
   1   9   8      878.71      857.62     16.37 o 
   2   9   8     3668.81     3621.63    110.49 o 
   3   9   8      548.41      564.14     25.72 o 
   4   9   8      124.50      136.21     19.29 o 
   5   9   8      793.60      738.94     36.83 o 
   6   9   8       89.77       99.97     12.86 o 
   7   9   8      348.26      326.21     51.45 o 
   8   9   8       34.20       69.57     24.55 o 
  -8  10   8       47.37       64.31     23.38 o 
  -7  10   8      123.01      108.15     36.25 o 
  -6  10   8        6.65       15.78     14.03 o 
  -5  10   8        1.16      -12.86     26.31 o 
  -4  10   8       25.10       20.46     13.45 o 
  -3  10   8      190.56      146.74     16.95 o 
  -2  10   8       19.94       19.29     14.62 o 
  -1  10   8      341.27      346.67     22.22 o 
   0  10   8       72.02       55.54     14.62 o 
   1  10   8       41.61       34.49     14.03 o 
   2  10   8      973.43      967.52     22.22 o 
   3  10   8       84.71       61.97     16.37 o 
   4  10   8        7.80       11.69     13.45 o 
   5  10   8      467.03      423.84     22.80 o 
   6  10   8       11.06       13.45     15.78 o 
   7  10   8       13.29       16.95     28.06 o 
   8  10   8       23.35        0.58     20.46 o 
  -8  11   8       84.40       73.08     31.57 o 
  -7  11   8       55.45       43.85     19.88 o 
  -6  11   8      155.53      192.34     20.46 o 
  -5  11   8      213.12      233.84     38.58 o 
  -4  11   8       84.63       93.54     15.20 o 
  -3  11   8      539.95      540.18     33.91 o 
  -2  11   8      328.41      358.95     24.55 o 
  -1  11   8      896.37      653.59    154.92 o 
   0  11   8       70.55       77.17     16.95 o 
   1  11   8      648.89      655.34     22.22 o 
   2  11   8     1055.68     1027.74     38.00 o 
   3  11   8      991.35     1017.21     47.35 o 
   4  11   8      293.52      300.49     16.95 o 
   5  11   8      339.36      341.41     12.86 o 
   6  11   8      243.55      268.92     27.48 o 
   7  11   8      299.31      283.53     55.54 o 
   8  11   8      119.42      105.81     25.14 o 
  -8  12   8       13.91       14.62     22.22 o 
  -7  12   8       50.66       56.71     23.38 o 
  -6  12   8       73.98       55.54     28.06 o 
  -5  12   8      153.45      156.09     13.45 o 
  -4  12   8      175.92      163.10     25.72 o 
  -3  12   8      413.20      405.72     14.03 o 
  -2  12   8        1.36       -8.77     16.95 o 
  -1  12   8      285.05        5.26    161.94 o 
   0  12   8       96.33       99.97     13.45 o 
   1  12   8      140.56      146.15     14.03 o 
   2  12   8       10.02       21.05      8.77 o 
   3  12   8        3.02        5.26     10.52 o 
   4  12   8        8.27       15.20     21.63 o 
   5  12   8      137.02      137.97     29.23 o 
   6  12   8      139.97      118.67     26.31 o 
   7  12   8       60.38       47.94     25.14 o 
  -7  13   8      142.12      156.67     18.12 o 
  -6  13   8       20.88       32.15     35.08 o 
  -5  13   8      286.02      304.58     21.05 o 
  -4  13   8      630.57      656.51     22.22 o 
  -3  13   8      403.46      409.22     15.20 o 
  -2  13   8      425.02      439.04     25.72 o 
  -1  13   8      304.90      111.08    133.29 o 
   0  13   8      268.36      277.10     22.22 o 
   1  13   8      440.65      437.28     19.88 o 
   2  13   8      127.41      126.27     15.20 o 
   3  13   8      344.02      347.84     22.80 o 
   4  13   8       79.90       88.28     22.22 o 
   5  13   8      209.88      198.18     13.45 o 
   6  13   8      313.30      343.16     20.46 o 
   7  13   8       36.17       30.98     33.91 o 
  -7  14   8       34.20       34.49     19.88 o 
  -6  14   8        4.92       17.54     26.31 o 
  -5  14   8      115.26      111.08     26.89 o 
  -4  14   8      214.61      219.81     16.37 o 
  -3  14   8      176.24      198.18     22.22 o 
  -2  14   8       53.77       45.01     23.38 o 
  -1  14   8        0.59       -2.34     18.71 o 
   0  14   8       52.10       47.35     16.37 o 
   1  14   8       87.60       92.95     15.20 o 
   2  14   8       42.45       45.60     23.38 o 
   3  14   8       17.31       12.86     15.78 o 
   4  14   8       24.34       19.29     17.54 o 
   5  14   8       64.57       64.89     22.22 o 
   6  14   8       83.66       54.95     22.22 o 
   7  14   8       59.00       88.28     23.97 o 
  -6  15   8       24.99       14.62     16.37 o 
  -5  15   8       49.30       61.38     21.05 o 
  -4  15   8      227.04      260.73     24.55 o 
  -3  15   8      274.58      275.35     19.88 o 
  -2  15   8      210.36      222.73     17.54 o 
  -1  15   8        2.11        7.02     18.12 o 
   0  15   8      246.01      242.61     15.78 o 
   1  15   8      226.49      230.33     31.57 o 
   2  15   8      185.20      194.67     18.71 o 
   3  15   8      371.40      378.82     23.97 o 
   4  15   8       96.02       89.44     18.12 o 
   5  15   8      450.94      450.73     33.32 o 
   6  15   8      235.38      291.72     24.55 o 
  -6  16   8       32.19       52.61     26.89 o 
  -5  16   8       73.54       68.40     29.23 o 
  -4  16   8       51.22       40.34     22.80 o 
  -3  16   8       17.46       22.80     18.71 o 
  -2  16   8        7.78       -6.43     23.97 o 
  -1  16   8        3.59       20.46     24.55 o 
   0  16   8        1.11       -5.85     11.69 o 
   1  16   8       59.55       31.57     22.22 o 
   2  16   8       93.62       88.86     15.78 o 
   3  16   8       43.58       39.75     18.71 o 
   4  16   8       27.41       35.66     16.95 o 
   5  16   8        8.99       18.12     19.88 o 
   6  16   8       15.15        0.58     23.97 o 
  -5  17   8       81.66      106.40     29.81 o 
  -4  17   8      173.09      208.12     23.38 o 
  -3  17   8      151.12      184.74     22.80 o 
  -2  17   8      133.71      136.21     23.97 o 
  -1  17   8       58.31       57.88     23.38 o 
   0  17   8      294.11      278.86     33.91 o 
   1  17   8      190.95      209.29     23.97 o 
   2  17   8      396.84      415.07     23.97 o 
   3  17   8      165.86      161.35     18.12 o 
   4  17   8      297.27      316.27     23.97 o 
   5  17   8      134.43      121.01     32.74 o 
  -5  18   8      119.80      133.87     25.14 o 
  -4  18   8        9.22       14.62     38.00 o 
  -3  18   8       13.50        7.60     23.97 o 
  -2  18   8        0.41       -7.60     30.98 o 
  -1  18   8       56.33       76.58     19.29 o 
   0  18   8       12.34        6.43     21.05 o 
   1  18   8        2.58       11.11     16.95 o 
   2  18   8       34.89       33.32     26.89 o 
   3  18   8       21.33       19.88     19.88 o 
   4  18   8        0.46       -5.85     23.38 o 
  -4  19   8      107.65      123.94     29.81 o 
  -3  19   8       57.29       61.38     21.63 o 
  -2  19   8       94.29       97.63     30.40 o 
  -1  19   8       65.53       87.11     24.55 o 
   0  19   8       73.77       93.54     26.31 o 
   1  19   8       54.20       42.68     23.97 o 
   2  19   8      220.55      226.24     20.46 o 
   3  19   8       52.91       32.15     16.37 o 
  -3  20   8       61.27       43.85     21.05 o 
  -2  20   8        2.82       12.28     25.72 o 
  -1  20   8        1.25       10.52     39.75 o 
   0  20   8       49.17       74.24     21.05 o 
   1  20   8       23.57       14.62     16.37 o 
   2  20   8        4.55        2.92     18.71 o 
  -9   0   9       51.31       61.38      9.35 o 
  -7   0   9      185.78      193.50     14.62 o 
  -5   0   9       45.29       43.26      9.35 o 
  -3   0   9     1599.56     1506.53     61.97 o 
  -1   0   9     1529.60     1606.50     29.81 o 
   1   0   9      736.31      724.33     12.28 o 
   3   0   9      497.69      524.39     19.29 o 
   5   0   9     1502.94     1389.02     21.05 o 
   7   0   9      730.34      693.93     35.08 o 
  -9   1   9        0.00        7.02      9.94 o 
  -8   1   9       15.26       12.28     11.11 o 
  -7   1   9        3.65       -5.85     12.86 o 
  -6   1   9       25.02       15.78      8.77 o 
  -5   1   9        3.13        9.35     10.52 o 
  -4   1   9      117.73      113.41     10.52 o 
  -3   1   9        1.09       -7.02      9.35 o 
  -2   1   9      185.24      171.29     12.28 o 
  -1   1   9       25.61       28.65     13.45 o 
   0   1   9       24.13       30.40     11.69 o 
   1   1   9       46.46       57.88     10.52 o 
   2   1   9      111.16       86.52     12.28 o 
   3   1   9       37.32       28.06      8.77 o 
   4   1   9        0.55       10.52     11.11 o 
   5   1   9       60.54       48.52     15.20 o 
   6   1   9       19.18        9.35     19.29 o 
   7   1   9       18.48       11.69     20.46 o 
   8   1   9       16.41       12.86     18.12 o 
  -9   2   9       67.06       52.03     16.37 o 
  -8   2   9        0.59       -5.85     12.28 o 
  -7   2   9      366.97      352.52     17.54 o 
  -6   2   9       53.42       47.94     11.11 o 
  -5   2   9      165.49      171.29     14.03 o 
  -4   2   9       62.43       66.06      9.35 o 
  -3   2   9     1173.74     1190.84     50.28 o 
  -2   2   9      173.94      168.95     14.03 o 
  -1   2   9     2050.98     1988.83     25.14 o 
   0   2   9      143.39      151.41     14.03 o 
   1   2   9     1829.83     1784.80     17.54 o 
   2   2   9       81.52       82.43     13.45 o 
   3   2   9     1114.79     1096.72     31.57 o 
   4   2   9       26.27       25.72     16.95 o 
   5   2   9      716.08      737.19     64.89 o 
   6   2   9       65.03       51.45     22.22 o 
   7   2   9      686.32      738.94     21.63 o 
   8   2   9       66.79       76.58     16.95 o 
  -9   3   9        0.58        2.92     25.72 o 
  -8   3   9       10.53        0.58     11.69 o 
  -7   3   9        0.01       -2.34     11.69 o 
  -6   3   9        1.12        0.58      9.94 o 
  -5   3   9       67.27       68.98      8.18 o 
  -4   3   9       27.06       30.98      9.35 o 
  -3   3   9       13.82       17.54      8.18 o 
  -2   3   9      455.17      442.55     14.03 o 
  -1   3   9       25.21       30.98     15.20 o 
   0   3   9        0.82        1.17     18.71 o 
   1   3   9       27.44       28.06     12.28 o 
   2   3   9       19.81       15.78      9.35 o 
   3   3   9        0.71       -1.75     10.52 o 
   4   3   9        0.25       -0.58     15.78 o 
   5   3   9       54.51       25.14     18.12 o 
   6   3   9       10.31        9.94     26.31 o 
   7   3   9        0.04        6.43     28.06 o 
   8   3   9       22.63       40.92     26.89 o 
  -9   4   9       59.63       68.98     21.63 o 
  -8   4   9       40.40       36.25     12.86 o 
  -7   4   9      438.60      423.25     12.28 o 
  -6   4   9       15.85       11.11     11.69 o 
  -5   4   9       62.42       64.89     15.78 o 
  -4   4   9       18.97       21.05      8.77 o 
  -3   4   9     1211.64     1215.39     49.11 o 
  -2   4   9      811.47      771.09     26.89 o 
  -1   4   9     1624.87     1635.73     38.58 o 
   0   4   9      392.73      401.04     20.46 o 
   1   4   9      917.30      961.68     28.06 o 
   2   4   9       55.65       49.69     11.11 o 
   3   4   9     1265.49     1252.22     26.31 o 
   4   4   9       70.92       48.52     15.20 o 
   5   4   9      401.38      396.95     28.06 o 
   6   4   9      157.16      122.77     23.97 o 
   7   4   9      511.03      516.21     30.40 o 
   8   4   9        8.10       -2.92     32.15 o 
  -9   5   9        0.26       -8.18     23.38 o 
  -8   5   9       33.80       -4.09     21.05 o 
  -7   5   9        8.07       12.86     18.71 o 
  -6   5   9       24.41       23.38     15.78 o 
  -5   5   9       46.11       39.17     17.54 o 
  -4   5   9       71.67       58.46      9.94 o 
  -3   5   9      202.77      209.29     13.45 o 
  -2   5   9      105.18       94.12     16.37 o 
  -1   5   9       14.93       20.46     15.20 o 
   0   5   9       15.08       24.55      9.94 o 
   1   5   9       21.87       21.05     12.28 o 
   2   5   9      289.37      299.32     11.11 o 
   3   5   9       46.73       40.34     18.12 o 
   4   5   9        1.43       12.28     25.72 o 
   5   5   9        1.36        2.92     16.95 o 
   6   5   9        1.17       -1.75     12.28 o 
   7   5   9       16.62        0.58     25.14 o 
   8   5   9        5.64        5.26     32.15 o 
  -8   6   9       19.44       13.45     12.86 o 
  -7   6   9       34.83       40.92     13.45 o 
  -6   6   9        0.47        9.35     11.11 o 
  -5   6   9      416.79      405.72     46.77 o 
  -4   6   9       16.78       32.15     12.86 o 
  -3   6   9      691.16      707.96     38.00 o 
  -2   6   9      139.46      149.66      8.77 o 
  -1   6   9     1963.48     1942.64     37.41 o 
   0   6   9      137.38      154.34     10.52 o 
   1   6   9        7.23       11.69     11.11 o 
   2   6   9        8.28       11.11     16.95 o 
   3   6   9     1220.89     1266.26     45.60 o 
   4   6   9       74.32       65.48     14.62 o 
   5   6   9      474.19      474.12     15.78 o 
   6   6   9       23.42       26.31     15.78 o 
   7   6   9      654.73      750.63     23.38 o 
   8   6   9        0.59       -3.51     24.55 o 
  -8   7   9      193.16      172.46     21.63 o 
  -7   7   9       24.49       33.32     26.89 o 
  -6   7   9       89.29       82.43     16.37 o 
  -5   7   9      198.34      173.63     28.65 o 
  -4   7   9        3.66       -1.75     12.86 o 
  -3   7   9      128.27       86.52     64.89 o 
  -2   7   9       13.26       11.69     20.46 o 
  -1   7   9       21.21       24.55     40.34 o 
   0   7   9        2.21        1.75     16.37 o 
   1   7   9     1110.69     1134.72     21.63 o 
   2   7   9      339.51      328.55     26.31 o 
   3   7   9      530.97      520.30     18.12 o 
   4   7   9       78.11       83.01     18.12 o 
   5   7   9       78.24       73.08     23.97 o 
   6   7   9        5.10       12.86     17.54 o 
   7   7   9        4.29       21.63     22.22 o 
   8   7   9        8.51       22.22     29.23 o 
  -8   8   9      182.46      180.06     26.89 o 
  -7   8   9       47.08       50.86     15.20 o 
  -6   8   9       55.00       56.12     28.65 o 
  -5   8   9      400.60      429.69     22.22 o 
  -4   8   9       13.89       -5.26     14.62 o 
  -3   8   9      679.76      690.42     21.63 o 
  -2   8   9       55.38       49.11     15.20 o 
  -1   8   9      796.87      814.94     17.54 o 
   0   8   9      212.92      223.32     11.11 o 
   1   8   9       64.69       61.38     11.69 o 
   2   8   9      865.15      884.51     30.40 o 
   3   8   9       81.33       87.11     10.52 o 
   4   8   9       19.20       19.29     12.86 o 
   5   8   9      465.16      457.16     19.88 o 
   6   8   9      223.73      217.47     14.03 o 
   7   8   9      302.75      320.36     36.25 o 
   8   8   9        6.60        8.18     21.05 o 
  -8   9   9       16.46       15.78     32.74 o 
  -7   9   9        0.20      -26.31     26.31 o 
  -6   9   9       32.49       25.14     27.48 o 
  -5   9   9       27.26       10.52     35.08 o 
  -4   9   9        1.75       -2.34     25.72 o 
  -3   9   9       29.22       -4.09     28.65 o 
  -2   9   9       22.33       23.97     13.45 o 
  -1   9   9        2.80        0.00     13.45 o 
   0   9   9       45.27       49.69     14.62 o 
   1   9   9     1204.92     1219.49     22.22 o 
   2   9   9      220.68      190.58     21.63 o 
   3   9   9      420.52      399.29     19.29 o 
   4   9   9        2.05       -6.43     15.20 o 
   5   9   9      253.28      246.70     14.62 o 
   6   9   9       10.37       -5.26     21.63 o 
   7   9   9        4.21        7.60     22.22 o 
  -8  10   9      127.63      124.52     26.31 o 
  -7  10   9      140.46      134.46     32.74 o 
  -6  10   9       59.99       57.29     24.55 o 
  -5  10   9      166.91      186.49     23.38 o 
  -4  10   9       44.85       40.92     27.48 o 
  -3  10   9      372.45      375.32     21.05 o 
  -2  10   9       39.33       46.18     22.22 o 
  -1  10   9      915.18      924.85     31.57 o 
   0  10   9      122.34      117.51     13.45 o 
   1  10   9     1048.84     1053.46     25.72 o 
   2  10   9      291.53      306.92     16.37 o 
   3  10   9      457.01      491.65     28.65 o 
   4  10   9       54.82       66.65     19.88 o 
   5  10   9      547.61      570.57     21.63 o 
   6  10   9      181.34      226.24     30.98 o 
   7  10   9      168.12      187.07     33.32 o 
  -7  11   9        9.34       15.78     30.40 o 
  -6  11   9       30.40       25.14     26.31 o 
  -5  11   9       44.33       27.48     20.46 o 
  -4  11   9        5.20       -0.58     16.95 o 
  -3  11   9      103.60       90.03     23.97 o 
  -2  11   9       52.31       81.26     14.62 o 
  -1  11   9       61.41       46.18     12.86 o 
   0  11   9        0.50        0.58     10.52 o 
   1  11   9       34.71       35.08     18.12 o 
   2  11   9      148.25      136.21     15.78 o 
   3  11   9       44.05       43.85     12.28 o 
   4  11   9       38.79       28.65     22.80 o 
   5  11   9       58.04       53.20     20.46 o 
   6  11   9       14.33       26.31     14.62 o 
   7  11   9        2.32      -28.06     43.26 o 
  -7  12   9      116.68      123.94     27.48 o 
  -6  12   9       21.17       40.34     21.05 o 
  -5  12   9      283.55      301.66     21.05 o 
  -4  12   9      200.66      212.21     15.20 o 
  -3  12   9       33.96       40.34     16.37 o 
  -2  12   9      119.11      123.94     19.29 o 
  -1  12   9      780.93      778.11     24.55 o 
   0  12   9      506.58      500.42     31.57 o 
   1  12   9      814.53      852.94     55.54 o 
   2  12   9       15.54       10.52     12.28 o 
   3  12   9      197.45      198.18     26.89 o 
   4  12   9       24.43       27.48     14.62 o 
   5  12   9      182.47      177.72     27.48 o 
   6  12   9       66.89       75.41     25.72 o 
   7  12   9       27.71       28.06     18.71 o 
  -7  13   9        0.10       -6.43     22.22 o 
  -6  13   9       22.56        8.77     32.74 o 
  -5  13   9       85.37       81.84     36.25 o 
  -4  13   9       64.22       63.14     22.22 o 
  -3  13   9       46.40       35.66     31.57 o 
  -2  13   9       41.29       29.23     18.71 o 
  -1  13   9       39.49       28.06     20.46 o 
   0  13   9      162.84      140.89     29.23 o 
   1  13   9        7.82        7.02     32.74 o 
   2  13   9       13.46       13.45     19.88 o 
   3  13   9       32.75       30.98     14.62 o 
   4  13   9        2.42       12.28     16.95 o 
   5  13   9        2.32        9.94     18.71 o 
   6  13   9        6.34       16.95     35.08 o 
  -6  14   9       14.38       15.78     25.72 o 
  -5  14   9       62.28       78.34     28.06 o 
  -4  14   9       91.06      134.46     23.97 o 
  -3  14   9       82.55       77.17     42.09 o 
  -2  14   9      151.40      160.18     19.29 o 
  -1  14   9      143.17      154.92     13.45 o 
   0  14   9      214.43      216.30     22.80 o 
   1  14   9      703.62      705.62     44.43 o 
   2  14   9       92.09       94.12     20.46 o 
   3  14   9      202.72      213.97     14.03 o 
   4  14   9      200.07      211.63     23.38 o 
   5  14   9      345.75      326.21     56.12 o 
   6  14   9      101.78      102.31     19.29 o 
  -6  15   9        6.19        5.26     35.08 o 
  -5  15   9       22.08        2.34     30.98 o 
  -4  15   9       15.72       -4.68     19.29 o 
  -3  15   9        7.47       -8.77     22.22 o 
  -2  15   9        8.31       23.38     19.29 o 
  -1  15   9        7.11        4.68     21.63 o 
   0  15   9        6.85       15.78     18.71 o 
   1  15   9       35.50       36.25     21.05 o 
   2  15   9        5.15        0.00     12.28 o 
   3  15   9       26.50       25.72     19.29 o 
   4  15   9       63.64       58.46     23.38 o 
   5  15   9        5.31        2.34     28.65 o 
  -5  16   9       92.06       91.78     28.65 o 
  -4  16   9      132.24      144.98     26.31 o 
  -3  16   9       27.85       39.75     18.71 o 
  -2  16   9      132.24      159.01     38.00 o 
  -1  16   9       46.98       60.80     21.05 o 
   0  16   9      234.02      250.21     30.98 o 
   1  16   9      227.48      216.30     23.97 o 
   2  16   9      277.75      292.89     42.68 o 
   3  16   9      218.11      211.63     24.55 o 
   4  16   9      410.91      462.42     57.88 o 
   5  16   9       36.92       22.80     14.62 o 
  -4  17   9        0.88       -1.75     22.80 o 
  -3  17   9        0.17       24.55     28.06 o 
  -2  17   9        0.85       18.71     30.40 o 
  -1  17   9       46.31       47.35     60.21 o 
   0  17   9        9.70        5.26     26.89 o 
   1  17   9        5.44        6.43     22.80 o 
   2  17   9        5.42        7.60     20.46 o 
   3  17   9       15.29       11.11     29.23 o 
   4  17   9       10.87        4.68     23.38 o 
  -3  18   9       58.67       53.78     28.06 o 
  -2  18   9       42.16       47.94     32.15 o 
  -1  18   9       62.42       66.65     22.80 o 
   0  18   9      164.11      153.17     22.22 o 
   1  18   9       95.44       99.38     32.74 o 
   2  18   9      273.04      246.12     29.23 o 
   3  18   9      241.74      244.37     26.31 o 
  -2  19   9        4.30      -12.28     32.74 o 
  -1  19   9        0.82       -8.77     30.40 o 
   0  19   9       73.84       66.65     40.34 o 
   1  19   9        0.51        6.43     35.66 o 
   2  19   9        0.50       -7.02     32.15 o 
  -8   0  10       10.73        8.77      9.94 o 
  -6   0  10        3.25        4.09      7.02 o 
  -4   0  10       12.35        2.34      6.43 o 
  -2   0  10        0.07       -1.17      8.18 o 
   0   0  10       22.45       31.57     13.45 o 
   2   0  10        2.91       15.20     19.29 o 
   4   0  10        6.36        3.51      9.94 o 
   6   0  10       35.56       39.17     33.32 o 
   8   0  10       20.14       16.95     33.91 o 
  -8   1  10        1.75       -1.75     11.69 o 
  -7   1  10       71.85       74.83      7.60 o 
  -6   1  10       41.85       39.75      8.77 o 
  -5   1  10      292.00      299.32     11.11 o 
  -4   1  10       25.34       27.48      7.02 o 
  -3   1  10     1398.99     1328.81     56.12 o 
  -2   1  10        0.20        0.58      9.35 o 
  -1   1  10     1278.51     1275.02     26.31 o 
   0   1  10        0.46        0.58     11.69 o 
   1   1  10      671.10      664.70     18.71 o 
   2   1  10        8.68       18.12     15.20 o 
   3   1  10       20.51       38.00     14.62 o 
   4   1  10        2.04       -7.60     12.86 o 
   5   1  10     1563.29     1333.48    118.67 o 
   6   1  10        3.19        0.58     28.06 o 
   7   1  10      585.72      588.11     29.23 o 
   8   1  10        1.47       14.62     23.97 o 
  -8   2  10       16.07        4.09     26.31 o 
  -7   2  10        0.85       -5.26     14.62 o 
  -6   2  10        0.42        2.34      6.43 o 
  -5   2  10        0.12        2.34      7.60 o 
  -4   2  10       80.43       88.28     10.52 o 
  -3   2  10       28.04       30.40     19.88 o 
  -2   2  10       42.49       52.61      9.35 o 
  -1   2  10       91.20       89.44     10.52 o 
   0   2  10       23.40       12.86     14.62 o 
   1   2  10       61.75       60.80     15.78 o 
   2   2  10       39.46       36.25     12.86 o 
   3   2  10       12.52        4.09     15.20 o 
   4   2  10       55.30       58.46     18.12 o 
   5   2  10        0.11        3.51     15.20 o 
   6   2  10        0.06       17.54     17.54 o 
   7   2  10        5.14       26.31     18.71 o 
   8   2  10        0.05       12.28     38.58 o 
  -8   3  10       19.91        1.75     15.20 o 
  -7   3  10      310.77      334.39     17.54 o 
  -6   3  10       80.63       70.74      8.18 o 
  -5   3  10      404.14      377.07     12.86 o 
  -4   3  10       52.05       56.71     15.78 o 
  -3   3  10     1305.11     1263.33     48.52 o 
  -2   3  10      131.53      132.12     10.52 o 
  -1   3  10      600.75      588.70     30.40 o 
   0   3  10       51.16       50.86     12.28 o 
   1   3  10     1238.13     1239.36     33.91 o 
   2   3  10       61.81       57.88      9.35 o 
   3   3  10      987.57     1025.40     50.86 o 
   4   3  10       45.26       28.06     23.38 o 
   5   3  10     1131.54     1046.44     94.12 o 
   6   3  10       62.16       52.03     28.06 o 
   7   3  10      501.32      541.34     29.23 o 
   8   3  10       18.31       13.45     19.88 o 
  -8   4  10        4.81        2.34     15.78 o 
  -7   4  10       11.58        8.77     11.11 o 
  -6   4  10        4.12        0.58      5.26 o 
  -5   4  10        8.65        8.77     14.62 o 
  -4   4  10       37.87       45.01      7.60 o 
  -3   4  10       75.66       70.15      5.26 o 
  -2   4  10       60.78       57.29      8.77 o 
  -1   4  10        3.71        0.58     12.28 o 
   0   4  10        0.02      -11.69     16.37 o 
   1   4  10      277.99      284.70     13.45 o 
   2   4  10        2.59        6.43     14.03 o 
   3   4  10       50.78       51.45     14.03 o 
   4   4  10       20.35       16.37     14.03 o 
   5   4  10        4.79       11.11     15.78 o 
   6   4  10        6.09       11.11     19.88 o 
   7   4  10       23.36       40.92     29.23 o 
   8   4  10        1.72       21.05     28.06 o 
  -8   5  10        4.51        7.02     15.20 o 
  -7   5  10      108.44      105.23     16.37 o 
  -6   5  10        0.18       -6.43     12.86 o 
  -5   5  10      364.51      356.02     21.05 o 
  -4   5  10       56.15       29.81     12.86 o 
  -3   5  10     1245.42     1249.30     52.03 o 
  -2   5  10       28.00       23.38     13.45 o 
  -1   5  10      837.91      828.97     29.81 o 
   0   5  10        1.26        4.09      9.35 o 
   1   5  10     1542.05     1554.47     30.40 o 
   2   5  10       39.36       47.35     11.11 o 
   3   5  10     1951.06     1853.78     53.20 o 
   4   5  10       97.21       99.38     18.12 o 
   5   5  10      730.52      669.96     54.37 o 
   6   5  10      120.35      117.51     31.57 o 
   7   5  10      536.34      597.47     23.97 o 
   8   5  10        4.68        9.94     28.65 o 
  -8   6  10       25.92       36.83     28.06 o 
  -7   6  10       72.17       73.66     49.69 o 
  -6   6  10        8.84        5.26     20.46 o 
  -5   6  10       51.22       54.37     11.11 o 
  -4   6  10        0.31        1.75     15.78 o 
  -3   6  10        4.18        4.09     11.69 o 
  -2   6  10        1.14       -1.75     15.20 o 
  -1   6  10        1.16        2.34     18.71 o 
   0   6  10        7.07        6.43     17.54 o 
   1   6  10       29.43       19.29     19.88 o 
   2   6  10       26.07       26.89     18.71 o 
   3   6  10      123.50      123.35     19.88 o 
   4   6  10        6.91        2.92     19.29 o 
   5   6  10        7.78       -7.02     19.29 o 
   6   6  10       10.92       20.46     20.46 o 
   7   6  10       61.26       71.32     26.31 o 
  -8   7  10       43.97       60.80     16.95 o 
  -7   7  10        8.14       35.66     25.14 o 
  -6   7  10        1.28        9.35     12.86 o 
  -5   7  10      346.84      356.02     18.71 o 
  -4   7  10      165.35      158.43     25.14 o 
  -3   7  10      846.79      851.19     25.14 o 
  -2   7  10       14.14        9.35     14.62 o 
  -1   7  10      689.29      669.96     30.98 o 
   0   7  10       77.38       68.98     16.37 o 
   1   7  10      397.47      405.72     15.20 o 
   2   7  10      164.07      179.47     17.54 o 
   3   7  10      598.59      636.64     33.91 o 
   4   7  10       91.92       91.20     18.12 o 
   5   7  10      352.71      365.96     34.49 o 
   6   7  10      138.52      154.34     28.06 o 
   7   7  10      469.19      534.33     21.05 o 
  -7   8  10        6.69       11.11     26.89 o 
  -6   8  10       14.31       11.69     18.71 o 
  -5   8  10       50.02       50.28     14.62 o 
  -4   8  10       10.35       18.12     12.86 o 
  -3   8  10        0.08      -29.81     32.15 o 
  -2   8  10        0.20       -9.94     26.89 o 
  -1   8  10        0.84       -5.26     42.09 o 
   0   8  10        3.63        2.34     20.46 o 
   1   8  10      397.71      375.90     16.37 o 
   2   8  10       37.29       39.75     12.28 o 
   3   8  10      155.41      137.97     18.71 o 
   4   8  10       33.88       28.65     15.20 o 
   5   8  10       10.88       10.52     15.78 o 
   6   8  10       12.56        2.34     21.63 o 
   7   8  10        4.31       32.15     39.75 o 
  -7   9  10       55.00       76.58     23.38 o 
  -6   9  10       27.69       11.11     22.80 o 
  -5   9  10      243.71      249.04     18.12 o 
  -4   9  10      191.10      193.50     19.88 o 
  -3   9  10      707.26      724.91     39.17 o 
  -2   9  10       41.91       42.68     16.95 o 
  -1   9  10      409.92      399.87     32.74 o 
   0   9  10      739.38      709.71     36.83 o 
   1   9  10      915.84      889.77     29.81 o 
   2   9  10      526.69      520.30     23.97 o 
   3   9  10      647.11      614.42     33.91 o 
   4   9  10       55.58       52.61     20.46 o 
   5   9  10      639.22      663.53     52.61 o 
   6   9  10      173.99      170.12     22.22 o 
   7   9  10      331.69      361.29     23.38 o 
  -7  10  10       18.22        1.17     32.74 o 
  -6  10  10        6.99        8.18     38.58 o 
  -5  10  10       34.98       22.22     31.57 o 
  -4  10  10       10.11      -22.22     28.06 o 
  -3  10  10       12.74       -4.68     42.09 o 
  -2  10  10       15.05       12.86     22.80 o 
  -1  10  10        3.72       -1.17     29.23 o 
   0  10  10      270.47      264.83     40.34 o 
   1  10  10       52.65       44.43     25.72 o 
   2  10  10       22.34       15.20     16.37 o 
   3  10  10       26.60       34.49     16.95 o 
   4  10  10       53.93       47.35     16.37 o 
   5  10  10        6.23      -14.03     19.29 o 
   6  10  10       12.05       20.46     21.63 o 
  -7  11  10      130.83      122.18     34.49 o 
  -6  11  10       14.69       19.29     19.29 o 
  -5  11  10      308.33      319.19     18.71 o 
  -4  11  10      198.23      223.90     23.38 o 
  -3  11  10      104.32      119.84     23.38 o 
  -2  11  10       34.09       43.26     20.46 o 
  -1  11  10      524.10       23.97    298.73 o 
   0  11  10     1221.35     1218.32     78.34 o 
   1  11  10      683.09      678.73     24.55 o 
   2  11  10       25.75       38.58     17.54 o 
   3  11  10      430.97      437.28     18.12 o 
   4  11  10       35.98       46.77     21.05 o 
   5  11  10      286.37      240.86     36.83 o 
   6  11  10       38.16       48.52     15.78 o 
  -6  12  10       13.90       13.45     21.63 o 
  -5  12  10       50.01        9.94     58.46 o 
  -4  12  10        0.06       22.80     19.88 o 
  -3  12  10        1.65        2.34     24.55 o 
  -2  12  10        1.71      -12.28     17.54 o 
  -1  12  10        1.67        9.94     22.22 o 
   0  12  10      465.09      417.41     42.09 o 
   1  12  10       12.89       14.62     18.12 o 
   2  12  10        0.91        3.51     14.62 o 
   3  12  10       87.73       63.72     26.89 o 
   4  12  10       12.23       12.28     19.88 o 
   5  12  10        3.37       -9.94     34.49 o 
   6  12  10        3.63        2.92     22.80 o 
  -6  13  10       28.60       36.25     30.40 o 
  -5  13  10       83.32       96.46     28.65 o 
  -4  13  10       65.50       67.23     26.89 o 
  -3  13  10        7.18       37.41     22.22 o 
  -2  13  10      107.45      140.31     34.49 o 
  -1  13  10      188.11      177.14     28.65 o 
   0  13  10      296.20      289.38     26.31 o 
   1  13  10      707.00      678.14     36.25 o 
   2  13  10       89.48      101.14     15.78 o 
   3  13  10      134.65      165.44     25.72 o 
   4  13  10      251.30      251.96     22.22 o 
   5  13  10      155.23      170.70     19.88 o 
  -5  14  10       20.85       19.88     26.89 o 
  -4  14  10        0.76      -16.37     27.48 o 
  -3  14  10        6.81       -8.18     26.89 o 
  -2  14  10       21.77       26.31     20.46 o 
  -1  14  10        5.27        6.43     21.05 o 
   0  14  10       19.34        7.02     34.49 o 
   1  14  10        0.92       -2.34     15.78 o 
   2  14  10       26.70       21.05     28.06 o 
   3  14  10       82.38       85.94     12.28 o 
   4  14  10       60.06       65.48     18.71 o 
   5  14  10        0.39        1.75     22.22 o 
  -5  15  10       19.27       21.63     18.71 o 
  -4  15  10      128.99      133.87     22.80 o 
  -3  15  10       33.53       42.09     25.14 o 
  -2  15  10      191.09      202.27     33.91 o 
  -1  15  10       67.15       73.08     30.98 o 
   0  15  10      139.93      150.83     32.15 o 
   1  15  10      227.43      198.18     34.49 o 
   2  15  10      102.42      119.26     26.31 o 
   3  15  10       99.43      102.31     16.95 o 
   4  15  10      222.41      215.72     21.05 o 
  -4  16  10        1.10        4.09     23.38 o 
  -3  16  10        0.46      -18.71     18.71 o 
  -2  16  10        7.76        2.92     23.38 o 
  -1  16  10       11.12       11.11     35.66 o 
   0  16  10        8.87       11.11     20.46 o 
   1  16  10        0.21       20.46     14.62 o 
   2  16  10       20.83       25.14     27.48 o 
   3  16  10       27.91       35.66     21.63 o 
   4  16  10       57.75       73.66     24.55 o 
  -3  17  10       40.69       43.85     55.54 o 
  -2  17  10       60.46       88.86     30.40 o 
  -1  17  10       75.03       99.38     19.29 o 
   0  17  10      144.65      134.46     17.54 o 
   1  17  10       69.23       68.98     22.22 o 
   2  17  10      138.66      127.44     19.29 o 
   3  17  10      258.76      264.83     29.81 o 
  -2  18  10        6.25       16.37     26.31 o 
  -1  18  10        1.28        9.35     30.40 o 
   0  18  10        5.90       -4.68     21.05 o 
   1  18  10        0.27       17.54     25.14 o 
  -7   0  11        5.32       -2.34     14.03 o 
  -5   0  11      223.67      240.27     14.03 o 
  -3   0  11      826.96      813.19     39.75 o 
  -1   0  11      816.22      820.20     25.72 o 
   1   0  11      852.68      786.88     12.28 o 
   3   0  11       94.24      128.03     24.55 o 
   5   0  11      389.04      353.10     46.77 o 
   7   0  11      190.63      180.06     29.23 o 
  -7   1  11        0.29       -5.26     16.37 o 
  -6   1  11        1.48        1.17      8.77 o 
  -5   1  11        0.03        4.68      8.77 o 
  -4   1  11        1.12        2.92      8.77 o 
  -3   1  11        0.14       -4.09      8.77 o 
  -2   1  11       99.71      106.40     16.37 o 
  -1   1  11        1.54        1.17     20.46 o 
   0   1  11       35.98       28.06     10.52 o 
   1   1  11       19.69       16.95     18.71 o 
   2   1  11       97.99       94.71     17.54 o 
   3   1  11       20.03       16.95     15.78 o 
   4   1  11      150.54      149.66     27.48 o 
   5   1  11        0.49        2.92     23.38 o 
   6   1  11       27.63       45.01     30.40 o 
   7   1  11       23.24       23.38     30.98 o 
  -7   2  11       19.49       21.05     19.88 o 
  -6   2  11       54.48       46.18     11.11 o 
  -5   2  11      299.28      280.61     22.22 o 
  -4   2  11       35.29       28.06      9.94 o 
  -3   2  11      632.96      602.14     28.06 o 
  -2   2  11      115.05      114.00     14.62 o 
  -1   2  11      238.96      257.81     14.03 o 
   0   2  11       32.90       37.41     14.03 o 
   1   2  11      744.00      759.99     15.20 o 
   2   2  11       32.98       39.17     12.28 o 
   3   2  11      304.17      347.26     16.95 o 
   4   2  11       67.62       67.81     17.54 o 
   5   2  11      628.66      534.33     87.11 o 
   6   2  11       11.74       13.45     18.12 o 
   7   2  11      242.69      280.61     38.58 o 
  -7   3  11        4.17        2.34     13.45 o 
  -6   3  11        1.24        3.51     11.69 o 
  -5   3  11        1.93        1.75     11.11 o 
  -4   3  11        1.47        4.68     11.69 o 
  -3   3  11        1.39        9.35     33.91 o 
  -2   3  11       55.79       55.54      7.60 o 
  -1   3  11       47.09       41.51     12.86 o 
   0   3  11      100.68       84.18     16.37 o 
   1   3  11       19.51       21.63     17.54 o 
   2   3  11       52.82       71.32     26.31 o 
   3   3  11       38.94       54.95     23.97 o 
   4   3  11       21.02       21.63     14.62 o 
   5   3  11       24.19       31.57     22.80 o 
   6   3  11        0.10       -0.58     25.72 o 
   7   3  11        1.65      -16.37     29.23 o 
  -7   4  11      132.26      143.81     15.78 o 
  -6   4  11       37.86       22.22     10.52 o 
  -5   4  11      390.26      405.72     21.05 o 
  -4   4  11       97.61       89.44     11.11 o 
  -3   4  11      747.00      692.76     54.95 o 
  -2   4  11       98.48       81.26      9.94 o 
  -1   4  11        9.67       13.45     15.20 o 
   0   4  11       66.49       39.75     16.95 o 
   1   4  11      809.06      827.22     31.57 o 
   2   4  11       41.11       53.78     14.62 o 
   3   4  11      918.00      920.75     36.25 o 
   4   4  11       48.98       59.63     23.38 o 
   5   4  11      615.30      565.31     59.05 o 
   6   4  11       38.42       74.83     24.55 o 
   7   4  11      131.12      138.55     26.89 o 
  -7   5  11       27.19        9.35     11.69 o 
  -6   5  11        1.19       15.78     21.63 o 
  -5   5  11        0.20        0.58     19.88 o 
  -4   5  11        2.50       12.28     14.03 o 
  -3   5  11        3.51        6.43     14.62 o 
  -2   5  11        1.52       -7.60     17.54 o 
  -1   5  11      647.87      608.57     26.31 o 
   0   5  11       12.27        6.43     14.62 o 
   1   5  11       32.10       26.31     23.38 o 
   2   5  11        4.97        7.02     16.37 o 
   3   5  11       27.82       27.48     22.22 o 
   4   5  11       20.61       28.65     25.14 o 
   5   5  11        2.12        9.94     15.78 o 
   6   5  11       12.81       36.25     18.71 o 
   7   5  11        3.30       17.54     21.63 o 
  -7   6  11       50.14       46.18     14.03 o 
  -6   6  11        1.06       15.20     12.86 o 
  -5   6  11      244.84      226.24     21.05 o 
  -4   6  11      116.05       95.88     15.78 o 
  -3   6  11      391.71      309.26     53.78 o 
  -2   6  11       32.42       29.23     17.54 o 
  -1   6  11       15.26       18.12     19.29 o 
   0   6  11        7.79        8.18     16.37 o 
   1   6  11      649.67      654.17     19.88 o 
   2   6  11        0.58       -4.09     19.29 o 
   3   6  11      722.99      702.70     33.32 o 
   4   6  11      100.59      101.14     21.05 o 
   5   6  11      373.15      327.96     55.54 o 
   6   6  11       26.03       23.38     28.65 o 
   7   6  11       69.12       56.12     39.17 o 
  -7   7  11       15.43       33.32     16.95 o 
  -6   7  11        9.33        6.43     22.22 o 
  -5   7  11        9.56        5.85     18.71 o 
  -4   7  11       22.53        8.77     19.29 o 
  -3   7  11        2.81       -3.51     22.80 o 
  -2   7  11       20.95       16.37     13.45 o 
  -1   7  11      201.66      212.21     12.86 o 
   0   7  11       25.92       39.75     18.71 o 
   1   7  11        1.03        3.51     16.95 o 
   2   7  11        1.36        0.58     13.45 o 
   3   7  11       41.74       42.09     16.95 o 
   4   7  11       80.84       89.44     23.97 o 
   5   7  11       22.10       41.51     25.14 o 
   6   7  11        0.48       -7.60     23.38 o 
  -7   8  11       27.15       57.88     23.97 o 
  -6   8  11        8.74       18.12     14.03 o 
  -5   8  11       75.89       64.89     25.72 o 
  -4   8  11       36.10       28.65     17.54 o 
  -3   8  11      466.92      478.21     31.57 o 
  -2   8  11       64.62       55.54     31.57 o 
  -1   8  11       58.59       61.97     13.45 o 
   0   8  11      155.94      150.24     18.71 o 
   1   8  11      309.72      329.72     17.54 o 
   2   8  11      185.56      182.98     21.05 o 
   3   8  11      429.82      443.13     32.15 o 
   4   8  11       45.80       54.37     25.72 o 
   5   8  11      304.65      317.44     25.14 o 
   6   8  11        0.57       -2.92     17.54 o 
  -6   9  11       14.25       -2.34     17.54 o 
  -5   9  11        3.56       -8.18     15.78 o 
  -4   9  11        2.21        6.43     16.37 o 
  -3   9  11        5.46       -7.60     43.85 o 
  -2   9  11       24.02       11.11     21.05 o 
  -1   9  11       12.95        8.18     12.86 o 
   0   9  11        9.85        0.00     23.38 o 
   1   9  11      101.47      105.81     17.54 o 
   2   9  11       33.37       27.48     24.55 o 
   3   9  11       51.20       43.85     28.06 o 
   4   9  11       12.24       16.95     12.86 o 
   5   9  11       35.05       44.43     22.22 o 
   6   9  11       19.43        1.17     21.05 o 
  -6  10  11        9.70       16.95     30.40 o 
  -5  10  11      107.22      114.00     21.63 o 
  -4  10  11       40.77       47.35     21.05 o 
  -3  10  11      351.59      384.09     16.95 o 
  -2  10  11       19.91       27.48     12.86 o 
  -1  10  11      434.06      408.05     50.28 o 
   0  10  11      530.95      525.56     34.49 o 
   1  10  11       17.20       28.06     16.37 o 
   2  10  11       81.90       85.94     21.05 o 
   3  10  11      173.20      179.47     36.25 o 
   4  10  11       58.12       49.69     19.29 o 
   5  10  11       81.42       76.00     12.86 o 
   6  10  11        6.66       22.22     29.81 o 
  -6  11  11        3.59       16.95     26.89 o 
  -5  11  11        0.08        7.02     29.81 o 
  -4  11  11        2.14       -0.58     20.46 o 
  -3  11  11        0.16      -30.40     30.40 o 
  -2  11  11       26.56       30.40     16.37 o 
  -1  11  11        7.22       -7.60     29.23 o 
   0  11  11      116.08       97.63     17.54 o 
   1  11  11       54.62       46.77     18.12 o 
   2  11  11        1.35        6.43     11.11 o 
   3  11  11        7.13      -11.11     21.05 o 
   4  11  11        0.39       -2.34     17.54 o 
   5  11  11       61.32       83.60     24.55 o 
  -5  12  11       53.94       64.31     21.05 o 
  -4  12  11       25.56       23.38     29.81 o 
  -3  12  11       93.35      104.64     24.55 o 
  -2  12  11        3.19       11.11     22.80 o 
  -1  12  11      587.78      660.60     25.72 o 
   0  12  11      115.22      116.34     18.12 o 
   1  12  11      118.45      121.60     18.12 o 
   2  12  11       89.12       91.78     19.29 o 
   3  12  11       75.99       81.84     24.55 o 
   4  12  11      121.50      130.37     39.17 o 
   5  12  11       32.51       33.32     30.40 o 
  -5  13  11        6.29       10.52     16.95 o 
  -4  13  11        0.42       11.69     21.63 o 
  -3  13  11       25.28       25.72     18.71 o 
  -2  13  11       18.26       38.58     28.06 o 
  -1  13  11        1.21       17.54     26.89 o 
   0  13  11       81.23       97.04     25.72 o 
   1  13  11        2.07        1.17     20.46 o 
   2  13  11       89.99       85.94     24.55 o 
   3  13  11        4.32       11.69     13.45 o 
   4  13  11        1.09      -19.88     25.14 o 
  -4  14  11       56.06       67.81     29.81 o 
  -3  14  11       59.27       61.38     21.63 o 
  -2  14  11      185.85      199.94     23.97 o 
  -1  14  11      203.42      229.75     18.12 o 
   0  14  11       17.72       12.86     25.14 o 
   1  14  11      156.88      173.63     23.38 o 
   2  14  11       53.43       59.05     14.62 o 
   3  14  11       37.88       46.77     15.78 o 
   4  14  11       66.90       63.14     14.03 o 
  -3  15  11        1.31        1.75     23.97 o 
  -2  15  11        0.09      -18.71     25.72 o 
  -1  15  11        7.24        7.60     16.37 o 
   0  15  11       87.02      113.41     16.95 o 
   1  15  11       19.72       17.54     31.57 o 
   2  15  11       91.07       95.29     30.98 o 
   3  15  11       13.76       15.78     21.63 o 
  -2  16  11       63.77       95.29     18.71 o 
  -1  16  11      176.40      220.40     23.38 o 
   0  16  11       58.99       45.01     19.88 o 
   1  16  11      106.47      144.98     39.17 o 
   2  16  11      230.70      247.29     26.89 o 
  -6   0  12       11.43       22.80     14.03 o 
  -4   0  12        6.24        8.77     13.45 o 
  -2   0  12        6.44       14.03      9.94 o 
   0   0  12        5.29       18.71     18.12 o 
   2   0  12       10.88       12.28     23.97 o 
   4   0  12       68.31       46.18     29.23 o 
   6   0  12        8.49       11.11     32.15 o 
  -6   1  12        3.00        2.34     15.78 o 
  -5   1  12      174.51      152.00      9.94 o 
  -4   1  12        1.19       -5.26     10.52 o 
  -3   1  12      400.11      382.92     14.62 o 
  -2   1  12        5.53        8.77     12.86 o 
  -1   1  12      648.59      667.62     21.05 o 
   0   1  12        0.19        0.00      9.94 o 
   1   1  12      315.27      339.07     18.12 o 
   2   1  12        0.32       -3.51     12.28 o 
   3   1  12      724.30      695.68     33.91 o 
   4   1  12       31.27       23.38     11.11 o 
   5   1  12      414.74      360.70     46.77 o 
   6   1  12        3.12       10.52     37.41 o 
  -7   2  12        3.59       21.05     10.52 o 
  -6   2  12       20.50       15.20     16.95 o 
  -5   2  12        2.16       -0.58      9.94 o 
  -4   2  12        2.34        1.17     11.69 o 
  -3   2  12        0.75       -0.58     10.52 o 
  -2   2  12       18.11       14.62     18.71 o 
  -1   2  12       60.53       58.46     13.45 o 
   0   2  12        3.64       -2.92      8.77 o 
   1   2  12      320.10      298.73     22.80 o 
   2   2  12       47.25       43.85     13.45 o 
   3   2  12       53.22       46.77     16.37 o 
   4   2  12       37.12       22.22     25.72 o 
   5   2  12        9.50        0.00     14.62 o 
   6   2  12        0.54      -12.86     21.05 o 
  -6   3  12       61.78       51.45     20.46 o 
  -5   3  12      250.87      251.96     12.28 o 
  -4   3  12        1.92       -1.17      9.94 o 
  -3   3  12      271.48      253.13     15.78 o 
  -2   3  12        8.49        0.58     10.52 o 
  -1   3  12      384.73      403.38     28.65 o 
   0   3  12        9.55        4.09     12.86 o 
   1   3  12      408.31      436.70     19.29 o 
   2   3  12       58.34       65.48     25.14 o 
   3   3  12      568.58      593.37     24.55 o 
   4   3  12       34.50       33.32     18.71 o 
   5   3  12      402.24      334.98     49.11 o 
   6   3  12        1.79       23.97     19.29 o 
  -6   4  12        3.01       -1.75     15.78 o 
  -5   4  12        2.42       19.88     21.05 o 
  -4   4  12        7.56       11.11     16.37 o 
  -3   4  12       29.54       25.14     19.29 o 
  -2   4  12       33.40       22.80     11.69 o 
  -1   4  12        2.98       -4.09      9.94 o 
   0   4  12        5.19        4.68     12.86 o 
   1   4  12      111.45      101.14     21.63 o 
   2   4  12        2.35       16.95     11.69 o 
   3   4  12       25.81       -5.85     35.08 o 
   4   4  12       34.26       40.92     18.71 o 
   5   4  12        8.16        8.18     20.46 o 
   6   4  12        9.26        1.17     21.05 o 
  -6   5  12       10.02       28.65     19.29 o 
  -5   5  12      386.93      376.49     12.28 o 
  -4   5  12        8.57       37.41     21.63 o 
  -3   5  12      190.08      222.73     20.46 o 
  -2   5  12        5.20        4.09     19.29 o 
  -1   5  12       49.25       45.60     12.86 o 
   0   5  12       48.04       59.05     18.12 o 
   1   5  12      491.78      524.98     16.95 o 
   2   5  12       66.94       58.46     25.14 o 
   3   5  12      526.70      524.39     23.97 o 
   4   5  12       52.68       60.21     16.37 o 
   5   5  12      366.69      381.75     50.86 o 
   6   5  12        0.80       -5.26     18.12 o 
  -6   6  12       20.50        6.43     16.95 o 
  -5   6  12       23.22       14.62     14.62 o 
  -4   6  12        0.10      -14.62     18.71 o 
  -3   6  12        1.46      -10.52     15.78 o 
  -2   6  12       29.25       22.22      9.35 o 
  -1   6  12       76.04       74.24     12.28 o 
   0   6  12      181.61      176.55     14.62 o 
   1   6  12        0.17       -9.94     21.05 o 
   2   6  12        6.17        0.58     12.86 o 
   3   6  12       19.74        6.43     20.46 o 
   4   6  12       40.26       34.49     11.69 o 
   5   6  12        3.08        8.77     21.05 o 
   6   6  12       14.39       18.71     23.97 o 
  -6   7  12       14.09       -8.18     14.03 o 
  -5   7  12      178.70      163.10     18.12 o 
  -4   7  12        0.31        1.75     35.66 o 
  -3   7  12      212.94      199.94     16.95 o 
  -2   7  12       41.43       23.97     50.86 o 
  -1   7  12       62.63       61.97     21.63 o 
   0   7  12      188.98      182.40     26.89 o 
   1   7  12      497.25      507.44     26.31 o 
   2   7  12      146.53      167.78     14.62 o 
   3   7  12      537.32      552.45     32.15 o 
   4   7  12       67.65       84.18     18.71 o 
   5   7  12      643.81      620.27     83.01 o 
  -6   8  12       27.27       27.48     26.89 o 
  -5   8  12        5.75       -9.94     19.29 o 
  -4   8  12        9.23       29.81     53.20 o 
  -3   8  12        0.17        3.51     19.29 o 
  -2   8  12       62.30       74.83     22.22 o 
  -1   8  12        0.35       -2.34     18.12 o 
   0   8  12       68.35       68.40     26.89 o 
   1   8  12       27.38       16.37     21.05 o 
   2   8  12       57.07       54.37     11.69 o 
   3   8  12       14.42       12.86     23.38 o 
   4   8  12        4.42       -7.02     21.05 o 
   5   8  12       41.92       51.45     18.12 o 
  -5   9  12       87.54       93.54     25.72 o 
  -4   9  12        1.21       14.62     24.55 o 
  -3   9  12      186.36      208.12     20.46 o 
  -2   9  12       28.74       30.98     24.55 o 
  -1   9  12      306.02      326.21     18.71 o 
   0   9  12       96.25       90.61     14.62 o 
   1   9  12      182.37      191.17     21.05 o 
   2   9  12       61.80       56.71     16.95 o 
   3   9  12      254.98      262.49     22.22 o 
   4   9  12       63.98       68.40     15.20 o 
   5   9  12      225.81      229.75     41.51 o 
  -5  10  12       36.91       21.05     27.48 o 
  -4  10  12       11.19       21.05     26.31 o 
  -3  10  12        0.95      -18.71     28.06 o 
  -2  10  12        0.22      -12.28     18.12 o 
  -1  10  12       12.88      -28.65     32.74 o 
   0  10  12       10.03        8.77     16.95 o 
   1  10  12       55.78       42.68     30.98 o 
   2  10  12       40.35       39.75     25.72 o 
   3  10  12        0.82       -4.09     13.45 o 
   4  10  12        3.65        9.94     22.22 o 
  -4  11  12       28.92       32.74     21.05 o 
  -3  11  12       85.92      104.64     30.98 o 
  -2  11  12       58.26       61.38     25.14 o 
  -1  11  12      567.35      572.33     27.48 o 
   0  11  12       99.73      102.89     16.95 o 
   1  11  12      108.98      100.55     18.12 o 
   2  11  12       39.88       46.18     24.55 o 
   3  11  12      140.55      142.64     15.78 o 
   4  11  12      163.41      160.77     16.95 o 
  -4  12  12       28.58       39.75     28.65 o 
  -3  12  12        5.09       11.11     32.74 o 
  -2  12  12       39.40       34.49     19.29 o 
  -1  12  12       39.66       38.00     41.51 o 
   0  12  12       24.80       19.88     18.12 o 
   1  12  12        0.66       -4.09     23.38 o 
   2  12  12       61.28       46.77     32.74 o 
   3  12  12       11.43       12.86     19.88 o 
  -3  13  12       59.28       83.01     22.22 o 
  -2  13  12      358.00      389.93     23.38 o 
  -1  13  12      194.58      215.72     22.22 o 
   0  13  12       35.94       39.17     22.80 o 
   1  13  12      164.79      190.58     17.54 o 
   2  13  12       13.14       11.11     24.55 o 
   3  13  12       69.36       61.38     33.32 o 
  -2  14  12       25.23       23.38     29.81 o 
  -1  14  12       44.99       53.20     34.49 o 
   0  14  12       34.93        9.35     23.38 o 
   1  14  12       28.60       38.58     23.38 o 
   2  14  12       23.84       34.49     16.37 o 
  -5   0  13      130.76      109.91     15.78 o 
  -3   0  13       27.95       22.22     11.69 o 
  -1   0  13      503.78      486.98     17.54 o 
   1   0  13       45.43       32.74     24.55 o 
   3   0  13      247.20      295.81     29.23 o 
   5   0  13      297.49      350.76     35.66 o 
  -5   1  13        1.28       -0.58      9.94 o 
  -4   1  13      139.60      125.11     14.03 o 
  -3   1  13       29.94       23.38      8.77 o 
  -2   1  13       65.58       41.51     14.03 o 
  -1   1  13        1.67       -0.58     20.46 o 
   0   1  13      131.32      138.55     16.95 o 
   1   1  13       42.91       36.25     18.71 o 
   2   1  13      206.54      208.70     22.22 o 
   3   1  13        1.61       15.20     21.63 o 
   4   1  13       67.01       76.00     17.54 o 
   5   1  13        1.09      -12.28     18.71 o 
  -5   2  13      149.62      130.95     14.03 o 
  -4   2  13        0.03       -1.17     19.29 o 
  -3   2  13        3.71        0.00     13.45 o 
  -2   2  13       11.03        6.43      9.94 o 
  -1   2  13      326.36      330.30     14.03 o 
   0   2  13        5.52       12.86     15.78 o 
   1   2  13      137.50      149.07     22.22 o 
   2   2  13        0.23        6.43     12.86 o 
   3   2  13      208.11      216.30     16.95 o 
   4   2  13        0.10       21.05     24.55 o 
   5   2  13      137.34      117.51     22.22 o 
  -5   3  13        0.07       -9.35     10.52 o 
  -4   3  13       23.24       29.23     15.78 o 
  -3   3  13      127.34      109.91      9.94 o 
  -2   3  13        0.83       14.03     11.69 o 
  -1   3  13        1.99       -2.92     15.20 o 
   0   3  13       31.01       28.65     14.03 o 
   1   3  13      123.83      119.84     15.78 o 
   2   3  13      112.78      144.98     20.46 o 
   3   3  13        2.77        5.26     22.22 o 
   4   3  13       25.33       27.48     17.54 o 
   5   3  13        1.05       -5.85     22.22 o 
  -5   4  13      178.78      211.04     22.80 o 
  -4   4  13        3.79        0.58     14.03 o 
  -3   4  13       13.22       18.71     22.22 o 
  -2   4  13        3.84        5.85     14.62 o 
  -1   4  13      233.39      237.93     21.63 o 
   0   4  13        2.98        3.51     11.11 o 
   1   4  13      353.50      371.22     23.97 o 
   2   4  13       27.20       33.32     14.62 o 
   3   4  13      228.93      238.52     21.05 o 
   4   4  13        0.60      -14.03     21.05 o 
   5   4  13       66.33       65.48     21.05 o 
  -5   5  13        8.86      -14.03     23.97 o 
  -4   5  13        3.26       25.72     12.86 o 
  -3   5  13       41.41       46.77     12.28 o 
  -2   5  13       15.09       16.37      9.35 o 
  -1   5  13        2.02       -5.85     14.62 o 
   0   5  13       39.94       47.35     21.05 o 
   1   5  13        0.02        4.09     10.52 o 
   2   5  13       48.49       40.92     23.97 o 
   3   5  13       64.62       66.06     26.89 o 
   4   5  13        4.26        9.35     21.05 o 
   5   5  13        1.05        2.34     14.03 o 
  -5   6  13      152.16      163.10     19.88 o 
  -4   6  13       13.75        5.85     23.97 o 
  -3   6  13       33.77       26.89     19.29 o 
  -2   6  13       18.26       18.12     22.80 o 
  -1   6  13      108.02       95.29     18.71 o 
   0   6  13       61.43       75.41     15.20 o 
   1   6  13      299.79      287.63     19.29 o 
   2   6  13       56.66       57.29     29.23 o 
   3   6  13      184.48      169.54     15.78 o 
   4   6  13       10.49       11.11     22.80 o 
  -5   7  13        0.52       -2.34     15.20 o 
  -4   7  13       13.58        5.85     20.46 o 
  -3   7  13        0.75        1.17     28.06 o 
  -2   7  13       55.49       52.61     15.78 o 
  -1   7  13        8.38       12.86     18.71 o 
   0   7  13       81.96       76.58     17.54 o 
   1   7  13        0.22        1.17     17.54 o 
   2   7  13       46.90       71.91     19.88 o 
   3   7  13       37.24       35.08     25.14 o 
   4   7  13        2.58       12.28     22.80 o 
  -4   8  13        4.42       -1.17     28.06 o 
  -3   8  13      122.28      137.97     16.37 o 
  -2   8  13       13.49       18.12     21.05 o 
  -1   8  13      136.94      157.84     15.78 o 
   0   8  13       57.87       62.55     18.12 o 
   1   8  13      200.84      201.10     26.89 o 
   2   8  13       19.75       35.66     18.12 o 
   3   8  13       79.68       75.41     25.72 o 
   4   8  13        2.31       -9.35     19.29 o 
  -4   9  13        5.44       -6.43     22.22 o 
  -3   9  13        5.71       -2.92     19.29 o 
  -2   9  13       22.27        3.51     36.83 o 
  -1   9  13        3.41       -2.34     23.97 o 
   0   9  13        9.54       -2.34     36.25 o 
   1   9  13        0.24       -7.60     27.48 o 
   2   9  13       36.50       45.01     21.05 o 
   3   9  13       52.11       57.29     13.45 o 
  -3  10  13       54.47       57.29     30.40 o 
  -2  10  13       26.10       23.38     27.48 o 
  -1  10  13       82.00       94.12     29.23 o 
   0  10  13       75.73       68.98     30.98 o 
   1  10  13       36.31       54.37     16.37 o 
   2  10  13        5.10        7.02     19.29 o 
   3  10  13       46.71       45.01     26.31 o 
  -3  11  13        2.37       23.38     33.32 o 
  -2  11  13        1.27      -14.03     32.74 o 
  -1  11  13       10.08       21.63     34.49 o 
   0  11  13       30.15       53.78     28.06 o 
   1  11  13        4.58       10.52     27.48 o 
   2  11  13       24.60       35.08     20.46 o 
  -1  12  13       11.88       16.37     32.15 o 
   0  12  13      105.56      118.09     35.08 o 
   1  12  13       23.60       47.94     20.46 o 
  -4   0  14       26.40       36.83     16.37 o 
   0   0  14       96.19       97.63     23.97 o 
   2   0  14      176.17      158.43     26.89 o 
  -4   1  14        7.91      -10.52     12.28 o 
  -3   1  14      139.97      119.26     11.69 o 
  -2   1  14        0.14       11.69     20.46 o 
  -1   1  14      346.89      320.36     19.29 o 
   0   1  14        0.23        7.02     16.37 o 
   1   1  14      115.92      112.83     27.48 o 
   2   1  14        0.09        1.75     16.37 o 
   3   1  14      148.12      142.06     25.14 o 
  -4   2  14       18.03        8.18     19.29 o 
  -3   2  14       18.69       17.54     20.46 o 
  -2   2  14       10.73       19.29      9.94 o 
  -1   2  14        2.70       12.28     26.31 o 
   0   2  14       69.55       73.66     14.62 o 
   1   2  14        0.23       -4.68     19.29 o 
   2   2  14      112.42      115.75     16.95 o 
   3   2  14        0.35        0.58     22.22 o 
  -4   3  14        2.45        0.00     10.52 o 
  -3   3  14       15.28       15.20     16.37 o 
  -2   3  14       19.61       25.14     15.78 o 
  -1   3  14       85.05       65.48     18.71 o 
   0   3  14        1.32        8.18     33.32 o 
   1   3  14      236.78      235.01     22.80 o 
   2   3  14       11.29       12.28     27.48 o 
   3   3  14      202.21      198.18     25.72 o 
  -4   4  14       12.21       14.62     14.03 o 
  -3   4  14       44.15       34.49     14.03 o 
  -2   4  14       81.27      105.23     23.97 o 
  -1   4  14       30.40       22.80     16.95 o 
   0   4  14       31.70       29.81     14.62 o 
   1   4  14        8.71       14.03     17.54 o 
   2   4  14       56.82       52.03     13.45 o 
   3   4  14        1.57       -5.85     17.54 o 
  -3   5  14        3.26       -2.34     17.54 o 
  -2   5  14       76.62       61.97     13.45 o 
  -1   5  14       61.11       60.21     21.63 o 
   0   5  14       48.55       47.35     15.20 o 
   1   5  14      244.63      265.41     24.55 o 
   2   5  14       29.94       35.66     15.78 o 
   3   5  14      245.01      242.61     25.72 o 
  -3   6  14        0.05       20.46     19.29 o 
  -2   6  14       65.39       82.43     14.03 o 
  -1   6  14        8.56       -0.58     18.71 o 
   0   6  14       35.24       32.74     15.20 o 
   1   6  14        0.77       -0.58     22.80 o 
   2   6  14       49.46       55.54     15.20 o 
  -3   7  14       56.20       46.77     23.97 o 
  -2   7  14       14.45       14.03     18.71 o 
  -1   7  14      117.41      134.46     19.88 o 
   0   7  14       78.02       82.43     30.98 o 
   1   7  14      269.90      246.70     31.57 o 
   2   7  14       13.64       14.03     21.63 o 
  -2   8  14       27.87       31.57     19.29 o 
  -1   8  14        0.93        7.60     27.48 o 
   0   8  14       12.86       -7.02     23.97 o 
   1   8  14       11.72        7.02     28.06 o 
  -1   9  14       74.91       78.34     22.80 o 
   0   9  14       36.89       30.40     38.00 o 
  -1   0  15      175.82      181.81     23.97 o 
  -1   1  15        6.40       12.28     12.28 o 
   0   1  15       98.24      106.40     14.03 o 
  -1   2  15       67.13       66.06     15.20 o 
   0   2  15        1.21      -12.28     15.78 o 
                                                 
